# Supplementary material for: Structure-based screening and a conformational biosensor identify a GPR183 inverse agonist and an activation switch
Source: Nat Commun. 2026 May 30;17:7020. doi: 10.1038/s41467-026-73857-9 (PMC13392048; doi:10.1038/s41467-026-73857-9)
Supplement: Supplementary file 3 — Supplementary Data 1 [file 41467_2026_73857_MOESM3_ESM.xlsx]

## Sheet: Sheet1
ASSAY NUMBER	ASSAY NAME	STUDY NUMBER	CLIENT COMPOUND ID	COMPOUND CONCENTRATION	CONCENTRATION UNIT	ADMINISTRATION ROUTE	ASSAY TIME POINT	RESPONSE/READOUT	MEASUREMENT	UNITS VALUE	VALUE	Flag
1333	5-HT2B (h) (agonist radioligand)	FR095-0056556	(±)DOI		NA	NA	NA	Specific binding	Concurrent IC50	M	4.50E-09
1333	5-HT2B (h) (agonist radioligand)	FR095-0056556	(±)DOI		NA	NA	NA	Specific binding	Concurrent Ki	M	2.25E-09
1333	5-HT2B (h) (agonist radioligand)	FR095-0056556	(±)DOI		NA	NA	NA	Specific binding	nH	NA	0.99641
1333	5-HT2B (h) (agonist radioligand)	FR095-0056556	78	1.0E-05	M	NA	NA	Specific binding	% Inhibition	%	35.2874
363	acetylcholinesterase (h)	FR095-0056556	78	1.0E-05	M	NA	NA	Enzymatic activity	% Inhibition	%	1.84997
363	acetylcholinesterase (h)	FR095-0056556	galanthamine		NA	NA	NA	Enzymatic activity	Concurrent IC50	M	6.36E-07
363	acetylcholinesterase (h)	FR095-0056556	galanthamine		NA	NA	NA	Enzymatic activity	nH	NA	1.03288
2338	alpha1A (h) (antagonist radioligand)	FR095-0056556	78	1.0E-05	M	NA	NA	Specific binding	% Inhibition	%	13.4024
2338	alpha1A (h) (antagonist radioligand)	FR095-0056556	WB 4101		NA	NA	NA	Specific binding	Concurrent IC50	M	5.72E-10
2338	alpha1A (h) (antagonist radioligand)	FR095-0056556	WB 4101		NA	NA	NA	Specific binding	Concurrent Ki	M	2.86E-10
2338	alpha1A (h) (antagonist radioligand)	FR095-0056556	WB 4101		NA	NA	NA	Specific binding	nH	NA	1.63958
20	beta2 (h) (antagonist radioligand)	FR095-0056556	78	1.0E-05	M	NA	NA	Specific binding	% Inhibition	%	-4.68E+00
20	beta2 (h) (antagonist radioligand)	FR095-0056556	ICI 118551		NA	NA	NA	Specific binding	Concurrent IC50	M	1.42E-09
20	beta2 (h) (antagonist radioligand)	FR095-0056556	ICI 118551		NA	NA	NA	Specific binding	Concurrent Ki	M	4.74E-10
20	beta2 (h) (antagonist radioligand)	FR095-0056556	ICI 118551		NA	NA	NA	Specific binding	nH	NA	0.77873
4518	BZD (central)(h) (agonist radioligand)	FR095-0056556	78	1.0E-05	M	NA	NA	Specific binding	% Inhibition	%	91.4389
4518	BZD (central)(h) (agonist radioligand)	FR095-0056556	Diazepam		NA	NA	NA	Specific binding	Concurrent IC50	M	3.31E-08
4518	BZD (central)(h) (agonist radioligand)	FR095-0056556	Diazepam		NA	NA	NA	Specific binding	Concurrent Ki	M	2.90E-08
4518	BZD (central)(h) (agonist radioligand)	FR095-0056556	Diazepam		NA	NA	NA	Specific binding	nH	NA	0.88734
5538	Cav1.2 (L-type) Human Calcium Ion Channel Binding (Dihydropyridine Site) LeadHunter Assay - FR	FR095-0056556	78	1.0E-05	M	NA	NA	Specific binding	% Inhibition	%	9.62541
5538	Cav1.2 (L-type) Human Calcium Ion Channel Binding (Dihydropyridine Site) LeadHunter Assay - FR	FR095-0056556	Nitrendipine		NA	NA	NA	Specific binding	Concurrent IC50	M	3.71E-09
5538	Cav1.2 (L-type) Human Calcium Ion Channel Binding (Dihydropyridine Site) LeadHunter Assay - FR	FR095-0056556	Nitrendipine		NA	NA	NA	Specific binding	Concurrent Ki	M	1.18E-09
5538	Cav1.2 (L-type) Human Calcium Ion Channel Binding (Dihydropyridine Site) LeadHunter Assay - FR	FR095-0056556	Nitrendipine		NA	NA	NA	Specific binding	nH	NA	1.04363
4708	CB1 (h) (agonist radioligand)	FR095-0056556	78	1.0E-05	M	NA	NA	Specific binding	% Inhibition	%	1.65165
4708	CB1 (h) (agonist radioligand)	FR095-0056556	CP 55940		NA	NA	NA	Specific binding	Concurrent IC50	M	3.43E-09
4708	CB1 (h) (agonist radioligand)	FR095-0056556	CP 55940		NA	NA	NA	Specific binding	Concurrent Ki	M	1.06E-09
4708	CB1 (h) (agonist radioligand)	FR095-0056556	CP 55940		NA	NA	NA	Specific binding	nH	NA	0.99018
44	D1 (h) (antagonist radioligand)	FR095-0056556	78	1.0E-05	M	NA	NA	Specific binding	% Inhibition	%	-1.05E-01
44	D1 (h) (antagonist radioligand)	FR095-0056556	SCH 23390		NA	NA	NA	Specific binding	Concurrent IC50	M	4.92E-10
44	D1 (h) (antagonist radioligand)	FR095-0056556	SCH 23390		NA	NA	NA	Specific binding	Concurrent Ki	M	1.97E-10
44	D1 (h) (antagonist radioligand)	FR095-0056556	SCH 23390		NA	NA	NA	Specific binding	nH	NA	1.7944
52	dopamine transporter (h) (antagonist radioligand)	FR095-0056556	78	1.0E-05	M	NA	NA	Specific binding	% Inhibition	%	-1.36E+00
52	dopamine transporter (h) (antagonist radioligand)	FR095-0056556	BTCP		NA	NA	NA	Specific binding	Concurrent IC50	M	1.22E-08
52	dopamine transporter (h) (antagonist radioligand)	FR095-0056556	BTCP		NA	NA	NA	Specific binding	Concurrent Ki	M	6.46E-09
52	dopamine transporter (h) (antagonist radioligand)	FR095-0056556	BTCP		NA	NA	NA	Specific binding	nH	NA	1.08428
870	H1 (h) (antagonist radioligand)	FR095-0056556	78	1.0E-05	M	NA	NA	Specific binding	% Inhibition	%	-4.37E+00
870	H1 (h) (antagonist radioligand)	FR095-0056556	pyrilamine		NA	NA	NA	Specific binding	Concurrent IC50	M	2.54E-09
870	H1 (h) (antagonist radioligand)	FR095-0056556	pyrilamine		NA	NA	NA	Specific binding	Concurrent Ki	M	1.60E-09
870	H1 (h) (antagonist radioligand)	FR095-0056556	pyrilamine		NA	NA	NA	Specific binding	nH	NA	1.61024
5617	Lck Human TK Kinase Enzymatic Radiometric Assay [Km ATP]	FR095-0056556	78	1.0E-05	M	NA	NA	Enzymatic activity	% Inhibition	%	-8.53E-01
5617	Lck Human TK Kinase Enzymatic Radiometric Assay [Km ATP]	FR095-0056556	Staurosporine		NA	NA	NA	Enzymatic activity	Concurrent IC50	M	2.80E-09
5617	Lck Human TK Kinase Enzymatic Radiometric Assay [Km ATP]	FR095-0056556	Staurosporine		NA	NA	NA	Enzymatic activity	nH	NA	1.24638
95	M3 (h) (antagonist radioligand)	FR095-0056556	4-DAMP		NA	NA	NA	Specific binding	Concurrent IC50	M	1.12E-09
95	M3 (h) (antagonist radioligand)	FR095-0056556	4-DAMP		NA	NA	NA	Specific binding	Concurrent Ki	M	7.98E-10
95	M3 (h) (antagonist radioligand)	FR095-0056556	4-DAMP		NA	NA	NA	Specific binding	nH	NA	1.53897
95	M3 (h) (antagonist radioligand)	FR095-0056556	78	1.0E-05	M	NA	NA	Specific binding	% Inhibition	%	0.91623
118	mu (MOP) (h) (agonist radioligand)	FR095-0056556	78	1.0E-05	M	NA	NA	Specific binding	% Inhibition	%	-3.35E+00
118	mu (MOP) (h) (agonist radioligand)	FR095-0056556	DAMGO		NA	NA	NA	Specific binding	Concurrent IC50	M	6.70E-10
118	mu (MOP) (h) (agonist radioligand)	FR095-0056556	DAMGO		NA	NA	NA	Specific binding	Concurrent Ki	M	2.76E-10
118	mu (MOP) (h) (agonist radioligand)	FR095-0056556	DAMGO		NA	NA	NA	Specific binding	nH	NA	0.87275
4520	Nav1.5 Human Sodium Ion Channel (Batrachotoxin site 2) Mass Spectrometry Binding	FR095-0056556	78	1.0E-05	M	NA	NA	Specific binding	% Inhibition	%	27.0341
4520	Nav1.5 Human Sodium Ion Channel (Batrachotoxin site 2) Mass Spectrometry Binding	FR095-0056556	Terfenadine (MKCJ2949)		NA	NA	NA	Specific binding	Concurrent IC50	M	3.49E-08
4520	Nav1.5 Human Sodium Ion Channel (Batrachotoxin site 2) Mass Spectrometry Binding	FR095-0056556	Terfenadine (MKCJ2949)		NA	NA	NA	Specific binding	Concurrent Ki	M	2.26E-08
4520	Nav1.5 Human Sodium Ion Channel (Batrachotoxin site 2) Mass Spectrometry Binding	FR095-0056556	Terfenadine (MKCJ2949)		NA	NA	NA	Specific binding	nH	NA	1.00253
355	norepinephrine transporter (h) (antagonist radioligand)	FR095-0056556	78	1.0E-05	M	NA	NA	Specific binding	% Inhibition	%	9.15181
355	norepinephrine transporter (h) (antagonist radioligand)	FR095-0056556	protriptyline		NA	NA	NA	Specific binding	Concurrent IC50	M	5.04E-09
355	norepinephrine transporter (h) (antagonist radioligand)	FR095-0056556	protriptyline		NA	NA	NA	Specific binding	Concurrent Ki	M	3.74E-09
355	norepinephrine transporter (h) (antagonist radioligand)	FR095-0056556	protriptyline		NA	NA	NA	Specific binding	nH	NA	1.35637
4072	PDE3A (h)	FR095-0056556	78	1.0E-05	M	NA	NA	Enzymatic activity	% Inhibition	%	1.72262
4072	PDE3A (h)	FR095-0056556	milrinone		NA	NA	NA	Enzymatic activity	Concurrent IC50	M	3.77E-07
4072	PDE3A (h)	FR095-0056556	milrinone		NA	NA	NA	Enzymatic activity	nH	NA	0.75032
4077	PDE4D2 (h)	FR095-0056556	78	1.0E-05	M	NA	NA	Enzymatic activity	% Inhibition	%	6.18274
4077	PDE4D2 (h)	FR095-0056556	Ro 20-1724		NA	NA	NA	Enzymatic activity	Concurrent IC50	M	4.14E-07
4077	PDE4D2 (h)	FR095-0056556	Ro 20-1724		NA	NA	NA	Enzymatic activity	nH	NA	0.75484
4094	Potassium Channel hERG (human)- [3H] Dofetilide	FR095-0056556	78	1.0E-05	M	NA	NA	Specific binding	% Inhibition	%	20.6866
4094	Potassium Channel hERG (human)- [3H] Dofetilide	FR095-0056556	Terfenadine		NA	NA	NA	Specific binding	Concurrent IC50	M	6.80E-08
4094	Potassium Channel hERG (human)- [3H] Dofetilide	FR095-0056556	Terfenadine		NA	NA	NA	Specific binding	Concurrent Ki	M	4.68E-08
4094	Potassium Channel hERG (human)- [3H] Dofetilide	FR095-0056556	Terfenadine		NA	NA	NA	Specific binding	nH	NA	0.9164
