# Supplementary material for: Structure-based screening and a conformational biosensor identify a GPR183 inverse agonist and an activation switch
Source: Nat Commun. 2026 May 30;17:7020. doi: 10.1038/s41467-026-73857-9 (PMC13392048; doi:10.1038/s41467-026-73857-9)
Supplement: Supplementary file 4 — Supplementary Data 2 [file 41467_2026_73857_MOESM4_ESM.zip]

Archive with 7 entries (7 files):
- Supplementary_data_file_spectra/105_13CNMR.WMF
- Supplementary_data_file_spectra/105_HNMR.WMF
- Supplementary_data_file_spectra/105_LCMS.PDF
- Supplementary_data_file_spectra/3_LCMS.pdf
- Supplementary_data_file_spectra/43_HNMR.emf
- Supplementary_data_file_spectra/43_LCMS.pdf
- Supplementary_data_file_spectra/78_LCMS.pdf
