# Supplementary material for: Structure-based screening and a conformational biosensor identify a GPR183 inverse agonist and an activation switch
Source: Nat Commun. 2026 May 30;17:7020. doi: 10.1038/s41467-026-73857-9 (PMC13392048; doi:10.1038/s41467-026-73857-9)
Supplement: Supplementary file 7 — Source Data [file 41467_2026_73857_MOESM7_ESM.xlsx]

## Sheet: Figure_1
1b
Plate 1
1	2	3	4	5	6	7	8	9	10	11	12	13	14	15	16	17	18	19	20	21	22	23	24	25	26	27	28	29	30	31	32	33	34	35	36	37	38	39	40	41	42	43	44	45	46	agonist	vehicle
-11045	288.2	-25131	-15256	-12849	-5229	1191	-15525	13196	-5063	-3186	15114	-14681	5231	-20336	4113	3648	-1326	-11413	-16356	-14229	-12505	-5844	-14302	-9736	-11614	3246	-6501	-7812	-18590	-6978	-9883	-9097	-8462	-17502	-12153	-15349	-7504	343.6	-9473	-23074	-14252	-25325	-8066	-10326	-8918	36166	-760.4
-10368	-7923	-22134	-13448	-8065	-12235	-8557	-4968	-4643	-5070	-1950	-9653	-10217	-10936	-9388	2360	-5386	1701	-9602	-25518	-14158	-10385	-12319	3086	-7380	-11671	-10325	-5288	-10914	-4429	-8734	15573	-12969	-9723	-23908	-17236	-18636	-8595	61662	15575	-16265	-21231	-27347	-13834	-20103	-7682	62865	18939
-19195	-11599	-29490	-16129	-11677	-13928	-10533	-16481	-10412	-15731	-7134	-9948	-15829	-20330	-15482	-13771	-12809	-7756	-12431	-25445	-17102	-15078	-9500	-10558	-13492	-15088	-17287	-11467	-13118	-13876	-10155	-13065	-12139	-8384	-20601	-17037	-15316	-12682	-18807	-19772	-23131	-24410	-32752	-13150	-18833	-16768	64664	-13684
Plate 2
47	48	49	50	51	52	53	54	55	56	57	58	59	60	61	62	63	64	65	66	67	68	69	70	agonist	vehicle
-2347	-5521	-15347	-13267	23125	-4895	-10535	232691*	-7315	-291	-4340	6149	3788	266.2	-6008	-14349	-13612	14259	-4707	-296.1	11025	-2333	-6856	-11777	47030	-10453
-4970	-1929	-2814	8033	21036	-6734	63726	173991*	-2705	-8494	-7895	-4136	-5660	-6650	-7664	21203	-18685	18502	-1660	1460	-3021	-789.6	-9332	39097	87175	-5579
-12617	-13689	-9440	-1071	-6600	-9647	-6986	33464*	-12638	-9613	-8509	-7756	-11860	-6758	-13524	-11324	-27117	498.2	-11491	-13155	-9878	-7433	-6831	-13782	52560	-14336
1c
log[ligandl]	cmpd 3			cmpd 43
-5	-7477	-4963	-10557	-16788	-14456	-1812
-5.5	-1969	-3497	-7499	-20881	-12684	-8992
-6	-1563	-4254	-1908	-13018	-10646	-10196
-6.5	6190	-4330	2207	-7077	-9031	-10151
-7	7362	-3868	-766.3	-7739	-6344	-1829
-7.5	6995	-1890	5035	-4809	-6723	-1897
-8	-2448	2074	-4021	-6212	-3974	-6547
-10	0	0	0	0	0	0

## Sheet: Figure_2
2a
71	72	73	74	75	76	77	78	79	80	81	82	83	84	85	86	87	88	89	90	91	92	93	94	95	96	97	98	99	100	101	102	103	104	7α,25-dihydroxycholesterol	NIBR189	vehicle
13504	9295	2853	10364	-5531	-58.13	9110		19398	-3780	-2453	-20036	-8449	8779	-1545	-8320	318.5	-8832	-4261	6932	-8848	-4005	-7678	11027	-11630	-592.8	-4112	9287	-5192	-3810	17965	-369	-12171	-609.9			7385
-3316	-44125	7991	6267	-8761	6422	16165	-29013	11243	-5296	-7192	-34458	-14270	-10640	-2259	-17723	-38.67	-27064	-12654	7377	-15445	-8386	-25819	-10532	-32241	-11847	-21651	-8291	-17541	-25757	5458	-13507	-26177	-12521	73567	-46968	4489
-32378	-23527	-27735	-19648	-33444	-23260	-28447	-46714	-43565	-19714	-19947	-19596	-19746	-21149	-5180		-30540	-28664	-3149	-31472		-17657	-16222	-18839	-10608		-25009	-11954	1526	-34500	3597	514.2	-26941	-27455	44932	-35816
-13604	-1174	-15705	-2971	-27571	-6081	7894	-30781	15524	41845	2657	-34171	-18615	11325	-9328	-4459	-15467	-13180	-9551	756.3	-12778	-12221	-10180	654.3	-1235	-30053	-17306	14834	-4383	-8004	15233	-689.6	-11069	-16571	78846	-40877	11325
																																				-2467
																																				-12519
2c		NIBR189						78			43																							61131	-53279	-23533
log[ligand]																																		51143	-31833	-6932
-5	-32853	-28988	-31964	-30584			-35358	-13078	-26752		-16788	-14456	-1812																					73107	-38082
-5.5							-30520	-10216	-22867		-20881	-12684	-8992
-6	-27360	-24611	-27375	-26989			-30347	-8164	-18649		-13018	-10646	-10196
-6.5							-9941	-4162	-12228		-7077	-9031	-10151
-7	-20946	-20047	-28015	-22745			1746	-3645	-6916		-7739	-6344	-1829
-7.5							213.8	-3631	-6028		-4809	-6723	-1897
-8	-23461	-11292	-29684	-19847			6846	-211.3	-3922		-6212	-3974	-6547
-9	-18394	-5203	-17576	-12365			0	0	0		0	0	0
-10	-9815	-5969	-3971	-2768
-11	-1851	5385	3557	1971
-13	0	0	0	0
2d
log[ligand]		NIBR189						78
-5	-115787	-77899	-68978	-104591			-31703	-82462	-58264	-53025
-5.5							-29136	-54519	-37646	-24345
-6	-104902	-71377	-74928	-88904			-15880	-58551	-19603	-7301
-6.5							-14342	-35503	-6263	-3415
-7	-89014	-57574	-76214	-71985			-5182	-303.3	-1446	-7062
-7.5							-7931	-20580	-11872	-9944
-8	-80025	-31574	-59598	-53726			10917	-20510	29295	-767.9
-9	-60813	-25388	-50319	-4813
-10	-27294	-5684	1847	38361
-11	6791	-39770	7764	4079
-13	0	0	15624	0			0	0	0	0
2e
log[7a,25-dihydroxycholesterol]	vehicle						78
-5	110657	125311	96764				129544	153354	129322
-6	116790	122627	96540				154714	169960	123403
-7	108626	126966	102322				134234	159379	128311
-8	85907	119109	92226				91165	116101	94767
-9	50654	81333	62547				27785	62268	45938
-10	13625	19283	17025				4971	4767	6069
-11	3408	2889	2930				1476	-5026	998.1
-13	0	0	0				0	0	0
2f
log[7a,25-dihydroxycholesterol]	vehicle					1 uM			3 uM				10 uM
-5	181072	367022	162644			244575	292750	158888	218971	278935	172312		163240	209287	165502
-6	307798	339885	178098			325786	287247	181130	165864	240814	152222		123543	258332	180168
-7	135078	275721	140344			95344	208054	129034	59951	209711	105509		70477	149222	121510
-8	25642	116931	51283			8225	66454	23857	8712	57042	28706		7662	34507	17375
-9	-9577	25537	14854			2808	-6348	17991	7991	888.8	-11950		49570	15869	12873
-10	-26411	24693	4652			17128	-31261	-10713	3569	2107	-16209		24678	9713	9989
-11	-17675	28353	13990			8955	-11309	12242	-3981	10938	-10684		13291	6708	8568
-13	0	0	0			0	0	0	0	0	0		0	0	0

## Sheet: Figure_3
3b
P231								T233								K235
time (s)	300 nM agonist			vehicle					300 nM agonist			vehicle					300 nM agonist			vehicle
-284	1.20585	0.909291	0.556821	1.17482	1.16626	1.03505			0.836689	0.818625	1.06465	1.12683	1.08911	0.933018			0.751024	0.681109	0.856623	1.02881	0.872536	1.07076
-189	0.0246167	0.00481482	0.179343	0.0446427	-0.059808	-0.0352294			-0.0719371	0.306664	-0.124722	0.0985921	0.0773678	0.0871727			0.212641	0.0736129	-0.103458	0.110434	-0.00150483	-0.301311
-95	-1.23047	-0.914106	-0.736164	-1.21946	-1.10645	-0.999818			-0.764751	-1.12529	-0.939926	-1.22542	-1.16648	-1.02019			-0.963664	-0.754722	-0.753165	-1.13925	-0.871031	-0.769446
0	-13.2239	-10.6615	-10.3814	-10.1256	-7.40951	-6.96451			-13.0942	-11.9753	-10.4637	-9.17761	-7.65813	-5.86672			-11.9675	-10.7246	-11.8381	-8.62366	-6.6235	-8.5764
95.515	-13.5706	-10.8546	-10.0693	-11.0548	-8.34299	-6.38058			-12.5942	-11.6163	-10.2959	-9.99007	-8.51595	-5.3301			-11.6718	-10.6858	-10.2535	-9.26916	-7.07373	-7.93659
189.878	-13.504	-10.6938	-10.0888	-10.0565	-8.65888	-6.68171			-11.3347	-11.6744	-9.80339	-9.56586	-8.35179	-6.41345			-11.3267	-10.5998	-10.1753	-9.25998	-7.40433	-7.72296
284.261	-13.104	-10.9667	-10.1204	-9.4617	-8.5753	-6.93393			-11.605	-11.2412	-10.6284	-8.97979	-8.72223	-6.3996			-11.3547	-10.6591	-9.85087	-9.47742	-7.78094	-7.64021
378.706	-13.2949	-10.8139	-9.85042	-9.71753	-8.91196	-6.864			-11.4914	-11.1791	-9.92306	-8.83911	-9.09483	-6.95834			-11.6823	-10.6242	-9.73986	-9.27468	-8.27542	-7.11927
473.165	-12.9126	-10.4894	-9.39399	-9.3649	-9.06813	-6.57577			-11.5318	-10.9696	-9.01504	-8.81692	-8.88266	-6.39113			-11.4184	-10.721	-9.47475	-9.29984	-8.1096	-8.14945
567.611	-13.0816	-10.7102	-9.90491	-9.55441	-9.19341	-6.66547			-11.2468	-10.5022	-9.55316	-8.89292	-9.3644	-6.96374			-10.8645	-10.5947	-9.30542	-9.91679	-8.93176	-8.31484
661.988	-13.076	-9.97953	-9.43256	-9.41128	-9.37382	-8.39826			-11.0457	-11.0905	-9.32017	-9.02961	-9.69058	-6.25603			-11.0748	-10.1655	-9.1105	-10.3945	-9.7882	-8.05755
756.283	-12.5418	-9.9919	-9.69428	-9.54794	-9.52123	-7.09936			-10.0094	-10.4904	-9.17737	-8.99082	-10.1378	-6.8084			-11.2347	-10.4475	-9.06876	-9.36541	-9.8778	-8.09579
850.673	-13.1476	-10.0972	-9.2004	-9.04418	-9.70359	-7.7141			-10.7284	-10.0695	-9.06709	-9.16194	-9.85905	-7.12488			-10.8722	-9.43308	-9.05138	-10.3614	-10.4605	-8.33286
3c	mean	s.d.		mean	s.d.		mean	s.d.		mean	s.d.		mean	s.d.		mean	s.d.		mean	s.d.		mean	s.d.
log[ligand]	7β,27-dihydroxycholesterol			25-hydroxycholesterol			7α,25-dihydroxycholesterol			TUG-2202			TUG-2292			7β,25-dihydroxycholesterol			GSK682753A			NIBR189
-5	-1302	620.3		-1612	397.4		-2980	492.4		-3899	842		-1896	581.7		-1700	492.5		2300	334		1622	225.3
-6	-1840	614		-1799	541.8		-3701	631.1		-2219	578		-1313	585.7		-1428	629.1		1712	220.3		1714	263.4
-7	-1351	562.5		-1602	467.9		-2278	489.4		-990	571.3		-1178	672.6		-954	626		1861	297.9		1642	150.5
-8	-1241	627.6		-1249	535.5		-3478	587.4		-1382	564.5		-1341	735.5		-1386	785.6		377	206.4		1042	205.6
-9	-421	558.6		-1050	562.3		-2338	513.3		-931	400.2		-589	609.9		-1458	558.4		146	156.4		446	273.1
-10	-1635	524.6		-1060	617.8		-1646	594.4		-632	440.6		-337	391.6		-743	526.8		18	97.27		32	156.5
-11	-1202	522.2		-693	617.5		-1211	679.7		-970	397.7		-620	697.1		-471	589.7		-277	131.4		-55	291
-12	-47	544.6		-280	665.7		459	607.7		-1019	559.6		0	609.5		-427	507.1
-13	-527	458.6		1063	542.5		783	559.7		-325	541.9		603	411.1		-316	701.3
-14	-700	518.4		269	339		390	387.1		-198	474.1		54	624.4		-460	496.7
-15	822	538.5		746	669		677	394.3		-273	625.9		-73	632.6		-478	678.5
-17	0	486.8		0	601.4		0	596		0	498.4		0	485.6		0	551.7		0	238.9		0	226
	3d																										Schild plot
	log[7a,25-dihydroxycholesterol]	10 uM 78						3 uM 78						1 uM 78						vehicle
	-5	-2221	-2695	-2327	-1532	-2468		-2303	-2677	-4276	-2486			-1537	-3771	-3467	-5250	-3083		-1829	-2466	-3017	-5039	-3948			log[78]	log(DR-1)
	-5.5	-3942	-2839	-3936	-3171			-2140	-3187	-5365				-2158	-2530	-3991	-6049			-1449	-2315	-4537	-6259				-5	0.809241
	-6	-4456	-3215	-3512	-2946	-3060		-1757	-2505	-4857	-3950			-2353	-2978	-4719	-5636	-3543		-2501	-2806	-3504	-6175	-3885			-5.5	0.50943
	-6.5	-4720	-3444	-3427	-3799			-2919	-3013	-5432				-1960	-2833	-5056	-5489			-1756	-2732	-4069	-6459				-6	-0.336118
	-7	-3146	-3319	-3312	-2983	-3265		-1591	-3210	-4988	-2919			-2054	-3064	-4370	-4894	-4057		-1208	-1969	-3923	-6156	-3695
	-8	-1360	-2632	-1504	-1845	-1824		-1403	-1961	-4018	-943.7			-1950	-1802	-3658	-5350	-2461		-1519	-2345	-2394	-5431	-4214
	-9	383	-1140	284.6	977.6	21.84		-580.7	-478.2	-2220	-920.3			-219.7	-1590	-1895	-3336	-1396		-1374	-1517	-1486	-4662	-843.1
	-9.5	569.5						-294.5						-155						-67.93
	-10	281.2				203.1		-69.09			174.3			664.7				-796.8		-37.47				-478
	-11										332.7							-406.7						-501.7
	-13	0	0	0	0	0		0	0	0	0			0	0	0	0	0		0	0	0	0	0
3e
log[78]	net AUC
-5	794.6	355.5	1017
-5.5	650	150.9	449.1
-6	133.5	-137.1	262.3
-6.5	18.09	-88.77	62.24
-7	288.4	-143.6	-478.7
-7.5	50.76	0	-523.8
-8	0	470.5	50.48
-10	0	0	0

## Sheet: Figure_6
6a											6b left											6b right
time (s)	raw ebBRET vehicle					raw ebBRET 78					time(sec)	raw ebBRET vehicle					raw ebBRET 78					log[7a,25-dihydroxycholesterol]	vehicle				78
-153	0.99459	0.731141	0.644885	0.563976		0.97671	0.687815	0.674411	0.54476		-153	0.526768	0.55724	0.451913	0.438833		0.538604	0.546635	0.535011	0.433299		-5	148104	135454	103053	121965	156888	160858	148841	102913
-102	0.939042	0.701103	0.620939	0.582991		0.889404	0.674553	0.634552	0.542259		-102	0.501439	0.535737	0.43411	0.444414		0.514712	0.510785	0.514273	0.385091		-6	160448	149344	110371	110443	189826	173790	136953	152045
-51	0.888089	0.681188	0.6001	0.486278		0.873214	0.658193	0.625759	0.587457		-51	0.492943	0.513798	0.424069	0.362985		0.499388	0.506182	0.505099	0.466841		-7	142498	152437	118086	108154	158421	165050	147771	125051
0	0.835576	0.669962	0.570274	0.440916		0.49527	0.457909	0.416291	0.316166		0	0.461672	0.508006	0.388207	0.375894		0.339551	0.372754	0.286933	0.280517		-8	97176	135815	92738	96169	71475	113548	94381	120687
51	0.883664	0.685009	0.592346	0.48773		0.595059	0.547004	0.513047	0.326333		51	0.481602	0.510693	0.417654	0.37279		0.445051	0.460139	0.391345	0.271406		-9	35784	98508	78969	63349	10876	41449	19854	33323
102	0.872693	0.664927	0.5707	0.49915		0.586557	0.534377	0.479467	0.310534		102	0.473986	0.497101	0.420379	0.384397		0.430339	0.451652	0.389732	0.279354		-10	4593	21231	8405	70259	7784	-304	-21087	52316
152	0.844007	0.646755	0.564622	0.420455		0.595539	0.521179	0.460741	0.371507		152	0.472054	0.479382	0.414108	0.38502		0.415789	0.435286	0.392254	0.285003		-11	3909	396.9	-7345	16034	310	-6748	-7998	2712
203	0.833226	0.633739	0.541104	0.497017		0.574857	0.509834	0.447588	0.351677		203	0.444975	0.464942	0.398362	0.369091		0.389193	0.415863	0.385655	0.31421		-13	0	0	0	0	0	0	0	0
254	0.800196	0.627497	0.536357	0.50402		0.553393	0.491023	0.439921	0.356337		254	0.438212	0.455417	0.389436	0.341641		0.380113	0.418592	0.378204	0.274666
6c								6d left											6d right
log[7a,25-dihydroxycholesterol]	vehicle			78				time(sec)	raw ebBRET vehicle					raw ebBRET 78					log[7a,25-dihydroxycholesterol]	vehicle				78
-5	-798.1	-853.2	-1022	-1258	-1048	-949.7		-153	0.362785	0.366824	0.290498	0.180564		0.349381	0.358568	0.291266	0.275669		-5	25203	41383	28410	21948	17931	16824	5559	34900
-6	-885	-609.8	-1294	-1233	-948.5	-490.3		-102	0.343275	0.353606	0.282475	0.164947		0.338568	0.344097	0.28647	0.259709		-6	69622	38768	19943	26721	68636	40219	1726	39992
-7	-930.5	-643.3	-1018	-1043	-461.6	-600.4		-51	0.331219	0.345084	0.276697	0.162546		0.325875	0.339099	0.281387	0.270225		-7	27934	26949	37945	20790	14398	9230	7377	22553
-8	-397.5	307.2	-618.3	-822.2	-320.4	-267.3		0	0.324378	0.331175	0.267458	0.157503		0.283809	0.304446	0.254849	0.276469		-8	5108	-578.4	2538	-7337	8106	-5348	-1815	19455
-9	181.5	73.68	-534.9	-631.1	-11.65	-444.7		51	0.326024	0.337604	0.285883	0.243783		0.33744	0.384281	0.35436	0.317076		-9	10656	-510.7	-341.4	-10283	1386	456.1	-7897	780.6
-10	374.2	350	-1081	-321.2	-127.1	-485.6		102	0.316584	0.335551	0.276028	0.175431		0.347487	0.378185	0.339139	0.272152		-10	7082	-3603	1257	-8926	5352	-1903	-7371	7518
-11	293.2	-126.3	-322.1	-233.9	526.9	-406.2		152	0.316263	0.320464	0.268238	0.239556		0.32862	0.358015	0.336772	0.276504		-11	6757	-3587	3689	494.7	4975	-793.9	-2195	3919
-13	0	4.64e-14	0	0	0	0		203	0.30754	0.317353	0.264109	0.168114		0.327881	0.348295	0.312345	0.235521		-13	0	0	0	0	0	0	0	0
								254	0.302996	0.30815	0.250479	0.193551		0.320393	0.338716	0.299088	0.245753
6e
log[7a,25-dihydroxycholesterol]	vehicle			78
-5	-798.1	-853.2	-1022	-1258	-1048	-949.7
-6	-885	-609.8	-1294	-1233	-948.5	-490.3
-7	-930.5	-643.3	-1018	-1043	-461.6	-600.4
-8	-397.5	307.2	-618.3	-822.2	-320.4	-267.3
-9	181.5	73.68	-534.9	-631.1	-11.65	-444.7
-10	374.2	350	-1081	-321.2	-127.1	-485.6
-11	293.2	-126.3	-322.1	-233.9	526.9	-406.2
-13	0	4.64e-14	0	0	0	0

## Sheet: Figure_7
7a											7b left
time(sec)	raw ebBRET vehicle					raw ebBRET 78					time (s)	-5			-5.5			-6			-6.5			-7.0			-7.5			-8			-10
-153	0.421959	0.473064	0.377973	0.314613		0.380422	0.43767	0.284064	0.345363		-182	0.244521	0.245431	0.259128	0.25156	0.258829	0.264772	0.257306	0.265503	0.253861	0.242805	0.252443	0.27656	0.252372	0.251177	0.263962	0.258315	0.252559	0.275992	0.253325	0.251168	0.287224	0.237258	0.264814	0.281946
-102	0.402595	0.455095	0.363238	0.288056		0.37278	0.422451	0.284162	0.318643		-121	0.218611	0.230238	0.233164	0.230188	0.229566	0.241657	0.240686	0.240759	0.250765	0.235766	0.215698	0.2424	0.245129	0.22961	0.237045	0.248354	0.226453	0.245058	0.238912	0.229117	0.243997	0.228564	0.243891	0.252224
-51	0.378613	0.445397	0.369537	0.286915		0.355411	0.41838	0.281569	0.290433		-61	0.220992	0.224449	0.240808	0.231817	0.224039	0.227986	0.2389	0.215599	0.225283	0.216549	0.219087	0.232005	0.230858	0.227966	0.226173	0.231179	0.220763	0.229828	0.22806	0.221406	0.22703	0.233494	0.245022	0.258966
0	0.3698	0.425507	0.34212	0.261518		0.428227	0.545874	0.291275	0.493912		0	0.31217	0.299102	0.348274	0.333816	0.324133	0.269987	0.25653	0.254709	0.225819	0.245533	0.221273	0.22982	0.242207	0.233424	0.206418	0.223174	0.206595	0.239484	0.215228	0.215333	0.224761	0.225675	0.268321	0.238516
51	0.379783	0.439817	0.360956	0.319819		0.553387	0.732748	0.396503	0.458902		60.993	0.400275	0.387604	0.455399	0.315389	0.339575	0.345716	0.273392	0.26318	0.257962	0.237277	0.241021	0.245805	0.242574	0.231319	0.216769	0.229961	0.21278	0.23007	0.225137	0.203448	0.218773	0.215028	0.271796	0.249645
102	0.371025	0.43644	0.364593	0.293919		0.519444	0.719215	0.430165	0.365942		121.432	0.366836	0.374953	0.441184	0.344788	0.348639	0.345977	0.263529	0.273034	0.266029	0.253517	0.241213	0.267946	0.226226	0.221386	0.215551	0.229425	0.204556	0.219011	0.224339	0.21727	0.216979	0.22258	0.249956	0.237653
152	0.352577	0.426276	0.36016	0.212443		0.507578	0.689656	0.452886	0.538221		181.919	0.36788	0.406278	0.44341	0.326761	0.350131	0.347005	0.268525	0.274139	0.261788	0.235161	0.24274	0.262827	0.239267	0.239193	0.215499	0.235828	0.221311	0.226819	0.199791	0.197444	0.214491	0.215965	0.240437	0.246897
203	0.352327	0.413902	0.361403	0.22946		0.495661	0.658648	0.455105	0.392364		242.368	0.385406	0.398581	0.433563	0.344712	0.352023	0.354692	0.254071	0.257512	0.283436	0.23392	0.227622	0.265022	0.229774	0.215282	0.223417	0.211323	0.209305	0.23094	0.204225	0.184619	0.220154	0.207621	0.232162	0.232611
254	0.336044	0.410651	0.360873	0.2365		0.474625	0.635375	0.461465	0.405101		302.826	0.387966	0.396425	0.44402	0.338295	0.352546	0.381331	0.277021	0.261902	0.286428	0.244497	0.250248	0.25712	0.23764	0.225134	0.233404	0.220781	0.199695	0.23386	0.202712	0.199289	0.206633	0.197991	0.231002	0.240203
											363.285	0.368706	0.394416	0.445271	0.335666	0.350855	0.365497	0.255179	0.285326	0.274165	0.238714	0.235303	0.261232	0.243161	0.214026	0.243279	0.217646	0.198313	0.229251	0.208354	0.214707	0.210762	0.214207	0.257822	0.238078
											423.767	0.391427	0.412768	0.409288	0.352326	0.374333	0.376124	0.265991	0.264406	0.268491	0.247967	0.24456	0.27247	0.220652	0.224816	0.226299	0.223729	0.204651	0.233179	0.213264	0.208013	0.219168	0.211375	0.240447	0.226083
											484.256	0.362422	0.396085	0.429059	0.334591	0.350685	0.390195	0.264126	0.269481	0.286579	0.22702	0.249263	0.273255	0.217684	0.216559	0.218531	0.214622	0.203791	0.22615	0.207292	0.210291	0.210091	0.212493	0.228589	0.234921
											544.738	0.349211	0.390143	0.422926	0.337998	0.372943	0.380179	0.284363	0.28133	0.284464	0.226838	0.256348	0.263897	0.227575	0.222892	0.225161	0.212203	0.20533	0.228521	0.204216	0.216387	0.213819	0.196527	0.243331	0.234355
											605.169	0.357941	0.368784	0.418498	0.345108	0.341927	0.380588	0.280115	0.268519	0.288175	0.239607	0.25585	0.274923	0.2193	0.212519	0.230647	0.203792	0.200822	0.229459	0.196093	0.212535	0.226323	0.188883	0.235557	0.2299
											665.613	0.334771	0.377016	0.387845	0.325904	0.356129	0.384651	0.273848	0.27989	0.281963	0.241995	0.243845	0.283561	0.221752	0.220761	0.214296	0.222144	0.203775	0.225514	0.186063	0.206464	0.204186	0.18581	0.226245	0.215169
											726.049	0.328445	0.358552	0.380468	0.320227	0.342438	0.367074	0.26735	0.272703	0.286732	0.234355	0.251207	0.264543	0.202593	0.213554	0.215507	0.206847	0.206632	0.230086	0.208722	0.208406	0.218939	0.188708	0.226129	0.22206
											786.492	0.306173	0.360233	0.360689	0.292343	0.318445	0.381688	0.242421	0.278329	0.277983	0.24128	0.251005	0.264412	0.22187	0.21198	0.209425	0.191416	0.185638	0.219862	0.184879	0.205161	0.210343	0.183898	0.234656	0.221235
											846.95	0.303372	0.328504	0.353263	0.293604	0.314756	0.375928	0.239403	0.256014	0.2687	0.215506	0.245502	0.256491	0.219033	0.216378	0.216698	0.189358	0.200002	0.2097	0.194401	0.201317	0.201793	0.184819	0.224726	0.221281
7b right									7c
log[78]	net AUC								time (s)	-5			-6			-7			-8			-9			-10			-12
-5	61005	57999	71371	72925					-242	0.485268	0.444333	0.476205	0.495369	0.46389	0.471625	0.479358	0.464123	0.456442	0.481486	0.447562	0.441991	0.430361	0.450535	0.424264	0.458491	0.467037	0.479212	0.443466	0.435392	0.452064
-5.5	44869	43725	52620	38921					-121	0.466254	0.431709	0.447367	0.468696	0.433664	0.440651	0.449821	0.432901	0.430643	0.455836	0.429391	0.425613	0.401045	0.421546	0.403684	0.429224	0.43561	0.444806	0.412763	0.416674	0.42568
-6	17812	14005	21470	24336					-61	0.463917	0.433888	0.452842	0.46337	0.431389	0.442458	0.4503	0.430653	0.434117	0.454163	0.420941	0.413601	0.409882	0.416459	0.402995	0.426056	0.430086	0.448348	0.417977	0.412912	0.425289
-6.5	13032	8943	14750	21580					0	0.368955	0.29739	0.320082	0.389645	0.308204	0.323525	0.377993	0.304115	0.332027	0.413174	0.317024	0.329676	0.370343	0.327239	0.330949	0.405839	0.37444	0.382398	0.399798	0.365354	0.375098
-7	5496	-2050	2480	4767					61.029	0.40506	0.343091	0.376671	0.419675	0.359725	0.379382	0.414408	0.354559	0.382206	0.437827	0.363251	0.369339	0.396562	0.36906	0.365211	0.424611	0.403759	0.416944	0.404541	0.388513	0.41439
-7.5	316.2	-6765	2476	-1817					121.473	0.446896	0.391803	0.411551	0.442943	0.392992	0.397303	0.432886	0.384813	0.401454	0.440375	0.392594	0.394064	0.421556	0.404789	0.384543	0.418859	0.42213	0.427872	0.430137	0.409076	0.429644
-8	-1974	-7447	-2878	-4475					181.896	0.473236	0.417672	0.438236	0.460819	0.413845	0.416429	0.455527	0.409949	0.420969	0.461996	0.404292	0.412359	0.425079	0.401167	0.397032	0.444091	0.434187	0.447043	0.434362	0.415113	0.435924
-10	0	0	0	0					242.356	0.499599	0.439794	0.467666	0.474035	0.437665	0.441702	0.465125	0.428787	0.439771	0.475608	0.429438	0.422244	0.435372	0.42249	0.407408	0.454286	0.449206	0.456743	0.442207	0.435564	0.441636
									302.791	0.522816	0.481276	0.485769	0.491665	0.451262	0.448008	0.486029	0.449852	0.44042	0.49328	0.449184	0.444316	0.439489	0.439138	0.432215	0.461456	0.451034	0.458727	0.457488	0.437414	0.457534
									363.215	0.52629	0.498782	0.501822	0.507756	0.473176	0.471264	0.485346	0.455206	0.46261	0.49388	0.464911	0.449908	0.451397	0.440555	0.444665	0.469025	0.471785	0.469401	0.455647	0.456366	0.470241
									423.675	0.53808	0.490699	0.516375	0.518935	0.479235	0.471194	0.501911	0.465397	0.480305	0.506642	0.46751	0.450306	0.458479	0.455755	0.448506	0.471838	0.487558	0.483612	0.46091	0.455003	0.463258
									484.083	0.556709	0.499504	0.524892	0.521721	0.484151	0.467546	0.505701	0.486111	0.486976	0.496338	0.486826	0.460199	0.463551	0.472407	0.451915	0.477005	0.471944	0.478426	0.467784	0.458093	0.464342
									544.501	0.555661	0.529046	0.521584	0.516312	0.502657	0.480474	0.517288	0.47728	0.483756	0.494705	0.497359	0.471818	0.470682	0.472713	0.451678	0.487053	0.494196	0.487658	0.473158	0.459582	0.462115
									604.959	0.57564	0.53705	0.536612	0.536385	0.504424	0.494395	0.512703	0.500301	0.469423	0.506221	0.509018	0.474008	0.463413	0.473562	0.471692	0.481942	0.48992	0.489464	0.473567	0.46684	0.460153
									665.364	0.558806	0.531941	0.529158	0.526426	0.509426	0.506217	0.512752	0.5035	0.484494	0.511889	0.504134	0.479161	0.470764	0.477996	0.463657	0.485021	0.485686	0.481316	0.472284	0.468383	0.479718
									725.789	0.566036	0.547689	0.537667	0.521697	0.503916	0.494859	0.519246	0.501047	0.487404	0.521204	0.494883	0.487328	0.470858	0.493378	0.472899	0.488063	0.495455	0.484792	0.471347	0.463845	0.465447
									786.216	0.563777	0.552121	0.525213	0.541281	0.488941	0.500679	0.516492	0.504384	0.489498	0.513103	0.503275	0.468651	0.461709	0.478726	0.459824	0.486218	0.493121	0.482467	0.48046	0.464013	0.456002
									846.686	0.558244	0.550906	0.54108	0.525903	0.488774	0.501294	0.509744	0.496793	0.490021	0.510485	0.506863	0.473908	0.475599	0.485784	0.450409	0.482377	0.481404	0.486339	0.479094	0.469671	0.453744
7d
log[7a,25-dihydroxycholesterol]	vehicle				78					7e								7f
-5	39646	82582	74285	66671	11797	-4620	5309	17549		log[7a,25-dihydroxycholesterol]	vehicle			78				log[78]	net AUC
-6	126811	95183	81976	117494	62855	-722.8	-3495	71787		-5	-745	-1317	-900.6	-102.6	-911.5	-811.2		-5	-1169	-682.2	-581.2	-273.2	-695.4	-912.5	-1266
-7	26588	95759	92712	49342	7617	7065	849.8	25946		-6	-508.6	-571	-1039	-112	-686.4	-643		-6	-1023	-1252	-239.7	-499.7	-557.9	-909.4	-1052
-8	7326	11043	-439	-6191	5851	-8736	-11180	-3094		-7	-297.2	-1089	-400.4	-375.6	-715.1	-21.45		-7	-903.2	-498.7	-310	-15.2	-549	-652.6	-797
-9	2022	-2596	-3624	-10851	7757	-3363	-10363	3163		-8	-66.23	-625.7	-459.9	-104.7	-309.9	-1039		-8	-326.3	-470.2	-68.45	326.1	-377	-545.2	-937
-10	2914	-1776	-1700	-11009	2587	-7807	-2203	-2205		-9	-237.6	-681	59.75	-154.3	-416.8	326.5		-9	-193.8	-477.2	-210.1	78.5	-170.4	-484.1	-441.2
-11	2998	-1717	2309	2422	4372	-2170	10853	2349		-10	172.8	-388.4	-419.2	-509.7	-327.8	614.2		-10	-131	-580.4	-177.2	-28.64	-260.4	-513.6	-590.4
-13	0	0	0	0	0	0	0	0		-11	153	-456.4	0	-311.4	-307.8	0		-11	-75.15	-393.5	170.6	214.3	-216.5	-250.8	-96.95
										-13	0	0	0	0	0	0		-13	0	0	0	0	0	0	0

## Sheet: Figure_8
Figure 8b
	US	7OH	CCL5
n1	2.1	16.9	35.2
n2	7.44	14.7	36.5
n3	8.8	29.8	30.9
n4	7.12	28.9	21.7
n5	2.87	12.68	24.12
n6	2.51	20.54	28.8
Figure 8c
CD4+T cells					CD8+T cells					B cells
	US	7OH	CCL5			US	7OH	CCL5			US	7OH	CCL5
n1	28	60	52.3		n1	20.3	19.1	28.3		n1	3.05	6.53	5.79
n2	30.12	47.1	46.5		n2	23.5	22.1	24.7		n2	6.06	8.82	6.66
n3	35.2	44.7	59.1		n3	21.2	24.1	25.4		n3	4.9	8.3	5.3
n4	40.9	70.2	72.7		n4	21.8	28.4	25.4		n4	3.69	4.82	2.42
n5	43.8	65.3	63.7		n5	18.4	22.8	22.8		n5	1.69	6.86	3.55
n6	40.2	56.5	61.8		n6	22.5	23.9	26.7		n6	2.56	5.14	4.05
Figure 8d
CD4+T cells					B cells
	NI	C78	NIBR189			NI	C78	NIBR189
n1	60	45.7	41.8		n1	8.3	5.1	4.7
n2	47.1	30.3	34.4		n2	6.53	3.69	1.98
n3	44.7	25	25		n3	8.82	4.12	3.5
n4	70.2	47.2	43.8		n4	4.82	3.56	2.55
n5	65.3	49.2	44		n5	6.86	3.33	4.36
n6	56.5	42.8	36.2		n6	5.14	3.57	2.99
Figure 8e
PBMC
log[ligand]	78					NIBR189
-12	19	6.58	6.31	18.6	11.4	19	6.58	6.31	18.6	11.4
-9	14.8	5.56	4.79	9.59	9.81	10.82	6.14	2.85	8.55	10.1
-8	5.34	2	1.31	6.57	7.36	6.91	3.84	3.28	4.63	7.03
-7	4.5	2.35	1.61	6.55	5.88	5.9	0.65	0.98	4.58	5.21
-6.5	5.85	2.97	1.69	5.36	4.01	4.61	0.69	1.28	3.55	2.5
-6	4.92	0.74	1.2	4.27	4.87	3.96	0.41	0.82	1.99	4.32
-5	4.3	1.16	0.89	4.55	4.85	3.17	1.42	1.23	4.2	3.47
CD4+
log[ligand]	78					NIBR189
-12	38.2	40	33	21.9	48	38.2	40	33	21.9	48
-9	37.4	39.5	37.5	24.3	42.1	35	25.3	43.9	21.7	34.7
-8	33.3	0	16.5	11.1	0	15.6	12.2	40.7	10	9.9
-7	12.5	11.1	0	0	0	20	0	0	14.3	0
-6.5	14.3	7.14	0	0	12.2	11.1	0	0	14.3	16.7
-6	12.5	20	0	0	0	0	0	0	0	0
-5	11.4	16.7	0	16.7	0	16.7	0	0	0	25
CD8+
log[ligand]	78					NIBR189
-12	29.2	31.6	27.5	27.4	15.8	29.2	31.6	27.5	27.4	15.8
-9	27.9	26	27.7	25.2	14.1	32.7	34.4	26.6	28.8	13.4
-8	11.1	16.7	24.8	31.1	10	24.4	36.3	28.4	20	15.8
-7	18.8	13.3	0	27.3	10	20	25	20	14.3	25
-6.5	28.6	15.7	0	13.3	22.2	0	40	33.3	0	20
-6	10	0	0	20	20	22.2	0	0	14.3	20
-5	21.4	16.7	0	28.3	25	33.3	0	0	22.2	0
B cells
log[ligand]	78					NIBR189
-12	7.74	9.35	5.06	5.05	5.96	7.74	9.35	5.06	5.05	5.96
-9	5.63	8.41	3.88	5	4.18	7.61	6.84	4.47	4.53	4.06
-8	3.85	7.14	1.78	4.65	2.08	6.32	1.83	3.79	1.94	2.38
-7	0	0	5	2.94	0	3.3	0	0	2.56	4.65
-6.5	0	0	0	2.7	0	0	0	6.9	6.25	3.33
-6	0	0	0	5.26	1.72	0	0	0	7.69	0
-5	0	0	0	2.38	3.7	0	0	0	0	0

## Sheet: Supplementary_Figure_1
S1a left												S1a right
time (s)	43			7a,25-dihydroxycholesterol			vehicle					time (s)	-5					-5.5					-6					-6.5					-7					-7.5					-8					-10
-153.022	4.49397	3.11447	-3.13769	-3.85696	-2.69179	0.163293	-2.02246	1.10941	5.22267			-182	0.385296	0.469585	0.524762	0.437883	0.5579	0.403523	0.483279	0.532327	0.422426	0.53592	0.380821	0.539427	0.509519	0.415287	0.549713	0.398817	0.516795	0.682341	0.41971	0.497929	0.363323	0.541857	0.572581	0.420344	0.567367	0.354083	0.542622	0.575356	0.416294	0.540518	0.325492	0.530052	0.552276	0.41058	0.542867	0.310628	0.494597
-102.219	3.99282	-0.627748	-1.92866	7.0788	-0.168324	1.77593	8.6741	-0.846955	1.83918			-121	0.370458	0.429408	0.488585	0.420575	0.500543	0.379186	0.484004	0.510384	0.395087	0.513441	0.368304	0.508707	0.477483	0.408291	0.502418	0.38242	0.526044	0.613594	0.383341	0.509353	0.35744	0.49424	0.531993	0.406708	0.53913	0.349872	0.519275	0.530553	0.390067	0.491929	0.326971	0.561109	0.498977	0.376252	0.492457	0.322965	0.473634
-51.38	-8.48679	-2.48672	5.06635	-3.22184	2.86011	-1.93922	-6.65165	-0.262455	-7.06185			-61	0.356714	0.439319	0.459222	0.421857	0.55038	0.383345	0.437539	0.481262	0.405719	0.526185	0.364553	0.519653	0.445477	0.404892	0.506942	0.377492	0.469849	0.578108	0.402131	0.444315	0.35121	0.47507	0.47774	0.391508	0.537286	0.339779	0.501422	0.505439	0.391261	0.491048	0.334819	0.490037	0.493773	0.380553	0.472013	0.311148	0.488484
0	-39.7791	-31.8556	-25.1521	14.8283	80.3537	84.4377	3.02078	11.6156	-9.99313			0	0.284284	0.233529	0.337494	0.294908	0.235864	0.260224	0.219759	0.245565	0.258875	0.24348	0.263064	0.240484	0.280415	0.241168	0.248108	0.338317	0.340093	0.39899	0.263713	0.272422	0.287223	0.420776	0.413266	0.308589	0.368616	0.262342	0.430729	0.471555	0.332924	0.433268	0.276165	0.45356	0.464439	0.341701	0.453643	0.288799	0.474214
51.358	-22.5775	-27.6259	-31.345	68.6124	93.8595	110.311	-8.18747	20.1621	-8.5386			61.003	0.307633	0.283681	0.346064	0.344216	0.278432	0.288516	0.231174	0.258673	0.270525	0.252743	0.274124	0.265928	0.285574	0.274643	0.295987	0.320792	0.328039	0.406143	0.271996	0.335892	0.296597	0.414439	0.398934	0.32635	0.422969	0.274798	0.452793	0.453951	0.357556	0.445629	0.29927	0.503992	0.46875	0.37177	0.454894	0.299177	0.473323
102.219	-17.7927	-32.2192	-32.8541	63.9737	90.3238	105.849	-3.31968	15.1592	-12.1524			121.474	0.343701	0.218222	0.354222	0.33847	0.270979	0.293519	0.239628	0.253283	0.274782	0.253039	0.285612	0.251409	0.267101	0.261638	0.267212	0.325727	0.370175	0.393853	0.306618	0.355665	0.293509	0.416501	0.391922	0.340678	0.393199	0.281446	0.45467	0.452696	0.374582	0.48661	0.270248	0.48962	0.434338	0.371385	0.507343	0.275786	0.475224
153.022	-19.964	-27.7076	-37.7108	51.101	103.594	99.3927	-11.1007	1.59189	-4.29903			181.895	0.338654	0.199308	0.330753	0.329319	0.292206	0.298818	0.236128	0.224003	0.26261	0.248233	0.282115	0.235099	0.270193	0.265672	0.272829	0.316321	0.35109	0.403262	0.317296	0.355406	0.290559	0.421131	0.393613	0.350522	0.436724	0.269239	0.448827	0.467858	0.377698	0.443564	0.273619	0.505926	0.451322	0.368771	0.488472	0.277276	0.46947
203.845	-36.376	-28.0647	-29.8255	37.0195	100.753	94.0029	15.1465	28.8387	-3.00912			242.313	0.370513	0.19702	0.289751	0.299291	0.303785	0.318066	0.214179	0.266886	0.279647	0.265761	0.288965	0.266043	0.250076	0.275096	0.294331	0.327786	0.329971	0.409806	0.321242	0.350558	0.281705	0.429941	0.420841	0.347407	0.479394	0.279709	0.457426	0.476807	0.391527	0.479641	0.284865	0.485194	0.49516	0.38435	0.495852	0.248502	0.465113
254.656	-37.1036	-25.0347	-41.5327	67.0701	87.1163	91.4916	12.381	16.3852	-6.78358			302.713	0.361905	0.193712	0.294197	0.315639	0.298043	0.323593	0.231707	0.251976	0.262586	0.281643	0.294646	0.257634	0.267279	0.28809	0.271852	0.32093	0.326986	0.396434	0.338075	0.364398	0.297735	0.43259	0.397881	0.375988	0.479973	0.267341	0.442006	0.424969	0.396705	0.47129	0.28608	0.465649	0.454088	0.422427	0.478609	0.265723	0.443906
305.495	-30.422	-30.6874	-38.4312	55.6745	83.8577	87.7549	-5.48817	21.6855	-16.9777			363.179	0.369005	0.233646	0.295132	0.309367	0.310882	0.328751	0.219884	0.242343	0.258144	0.278304	0.303059	0.266057	0.262509	0.27341	0.296936	0.330299	0.351097	0.414957	0.324995	0.398536	0.291517	0.442963	0.372757	0.379282	0.491844	0.284527	0.453316	0.445899	0.421908	0.472359	0.274297	0.460321	0.436941	0.387076	0.537556	0.266862	0.418935
356.255	-28.0587	-27.4605	-33.3274	57.6541	72.5297	85.7444	13.5643	29.8259	-23.7237			423.629	0.368677	0.216996	0.278069	0.298039	0.278531	0.334041	0.216724	0.238552	0.290704	0.268896	0.305963	0.268521	0.286661	0.311041	0.315046	0.319846	0.365046	0.434107	0.35777	0.383091	0.290015	0.428745	0.403509	0.396366	0.513315	0.286008	0.440275	0.406773	0.406925	0.452711	0.284184	0.464883	0.435496	0.394756	0.54229	0.263447	0.429903
407.136	-32.0692	-31.2068	-32.7452	40.9255	62.1271	67.5223	7.60056	24.6798	-20.4384			484.046	0.372988	0.202472	0.277961	0.294662	0.29716	0.347812	0.241569	0.253299	0.266833	0.292688	0.314291	0.288488	0.293022	0.30033	0.311574	0.327809	0.379887	0.444546	0.376012	0.395402	0.301173	0.407848	0.367276	0.410391	0.50424	0.290851	0.450394	0.451379	0.393487	0.493394	0.29166	0.460234	0.391943	0.396527	0.517613	0.274128	0.404482
457.993	-13.716	-31.525	-35.6337	44.0379	73.0666	79.4626	-1.45187	30.6593	-17.423			544.461	0.369248	0.213152	0.293049	0.290377	0.326956	0.354092	0.218057	0.266414	0.295797	0.302279	0.316058	0.332992	0.292052	0.296438	0.34236	0.33619	0.38162	0.439128	0.346576	0.459079	0.293945	0.435866	0.387994	0.413106	0.484805	0.284144	0.4357	0.416494	0.375615	0.444941	0.28758	0.413675	0.394182	0.388181	0.494843	0.269105	0.418449
508.907	-35.6943	-29.3745	-39.1749	33.7455	68.0497	72.9056	8.21734	31.6711	-19.7714			604.886	0.366858	0.203465	0.306801	0.292033	0.302784	0.354925	0.252937	0.26301	0.280655	0.315814	0.315588	0.319288	0.298617	0.33769	0.332329	0.335867	0.393656	0.421224	0.367923	0.430932	0.301214	0.426406	0.39103	0.366891	0.491543	0.297913	0.452702	0.417448	0.371851	0.44615	0.288954	0.443235	0.387219	0.386826	0.459268	0.257214	0.383818
559.746	-37.3249	-31.2534	-41.5453	41.4002	53.385	64.2443	-19.9449	15.5822	-13.4001			665.301	0.363497	0.225191	0.237321	0.290208	0.290905	0.357628	0.241616	0.265138	0.286268	0.308962	0.312302	0.308971	0.314334	0.334153	0.37192	0.328841	0.383194	0.421924	0.366811	0.4191	0.290808	0.416704	0.373355	0.376355	0.506968	0.283509	0.435636	0.420246	0.392199	0.440186	0.284794	0.426303	0.399081	0.38178	0.489341	0.273043	0.377365
610.597	-19.2258	-34.8039	-48.5097	46.7658	55.2314	47.5363	-4.66097	24.0864	-15.8324			725.717	0.355438	0.226098	0.259344	0.275647	0.279543	0.359142	0.264936	0.265464	0.296013	0.33566	0.321653	0.313351	0.337839	0.343839	0.372682	0.332464	0.356445	0.416288	0.363463	0.429609	0.295988	0.366115	0.390417	0.375588	0.484066	0.281631	0.366707	0.415489	0.383987	0.447891	0.281097	0.354847	0.392009	0.3491	0.473852	0.270522	0.327517
661.462	-25.1356	-34.3309	-38.7017	2.30354	51.4252	55.9667	-0.424839	21.4978	-16.3969			786.125	0.35366	0.230622	0.282781	0.289983	0.303539	0.359861	0.268486	0.280004	0.281672	0.310595	0.317584	0.317534	0.321354	0.323468	0.395985	0.333088	0.390641	0.414495	0.359368	0.437536	0.2851	0.383315	0.356225	0.36737	0.472385	0.276356	0.364124	0.397461	0.385182	0.478577	0.277394	0.414921	0.411229	0.381985	0.465131	0.245848	0.350526
712.331	-38.9114	-27.2436	-35.1394	30.5296	46.0341	47.5043	-5.32074	16.3308	-26.1604			846.539	0.351897	0.204055	0.281954	0.283382	0.298934	0.348072	0.283402	0.272961	0.306556	0.317044	0.32887	0.341638	0.304077	0.322921	0.387044	0.323236	0.397292	0.395775	0.363584	0.47574	0.287496	0.366394	0.372679	0.385821	0.47652	0.278303	0.372817	0.382652	0.374242	0.431523	0.281393	0.375935	0.396682	0.360341	0.522794	0.258416	0.349812
763.217	-24.8831	-37.3214	-43.3866	1.59872	53.1724	27.5793	-23.9414	26.3329	-15.8596
814.081	-15.5848	-30.3399	-38.628	44.4662	37.6092	36.9202	12.5556	22.5096	-23.9294
864.905	-31.5332	-32.5756	-44.3938	20.992	39.7646	25.5273	-11.4154	27.4963	-23.2442
S1b left														S1b middle														S1b right
time (s)	CB1R + 78			CB1R + vehicle			ss DNA + 78			ss DNA + vehicle				time (s)	SMO + 78			SMO + vehicle			ssDNA + 78			ss DNA + vehicle				time (s)	βA2R + 78			βA2R + vehicle			ssDNA + 78			ss DNA + vehicle
-181	0.305381	0.284491	0.289424	0.306747	0.295664	0.297882	0.322308	0.290105	0.311735	0.31616	0.308786	0.308786		-182	0.434372	0.440189	0.432995	0.428628	0.424557	0.435335	0.272573	0.264921	0.262104	0.271564	0.276066	0.274219		-182	0.839982	0.832362	0.81091	0.75879	0.850576	0.764647	1.0449	1.06732	1.0983	1.03858	1.06732	1.07215
-121	0.296443	0.285894	0.28105	0.314562	0.294277	0.294839	0.319498	0.279296	0.299254	0.312838	0.305053	0.305053		-121	0.42157	0.418742	0.413624	0.408342	0.397919	0.414385	0.259328	0.265175	0.259662	0.257319	0.269934	0.271345		-121	0.83208	0.858661	0.798142	0.747464	0.854907	0.778137	1.05769	1.06859	1.0136	1.03355	1.06859	1.01836
-61	0.300495	0.2859	0.284019	0.299157	0.294851	0.295709	0.315068	0.273839	0.302146	0.310901	0.302269	0.302269		-61	0.401753	0.394187	0.394355	0.395052	0.394217	0.394152	0.260084	0.25845	0.262587	0.256109	0.259476	0.264305		-61	0.833672	0.840117	0.852412	0.802175	0.787925	0.764457	1.00878	1.0412	1.07852	1.01669	1.0412	1.02974
0	0.293826	0.294408	0.289637	0.285414	0.302535	0.28151	0.299223	0.271596	0.299036	0.286961	0.28859	0.28859		0	0.377436	0.37138	0.401813	0.361559	0.345158	0.36937	0.322916	0.315603	0.305228	0.297314	0.280758	0.292937		0	1.16184	1.47316	1.35211	1.12059	1.24621	1.04017	1.29487	1.40065	1.53313	1.36928	1.40065	1.3708
60.954	0.322078	0.290699	0.288719	0.285232	0.296306	0.284153	0.310431	0.274916	0.302316	0.293654	0.289203	0.289203		60.953	0.439954	0.419427	0.417934	0.375638	0.365655	0.355985	0.330525	0.320947	0.312872	0.269256	0.277482	0.270585		60.953	1.23765	1.46438	1.19474	1.12761	1.04758	1.02567	1.58483	1.34867	1.55281	1.32353	1.34867	1.29185
121.364	0.301833	0.289986	0.271682	0.285414	0.284595	0.277478	0.302172	0.268947	0.297867	0.281481	0.285176	0.285176		121.41	0.450276	0.427048	0.408447	0.365535	0.360204	0.368369	0.296787	0.28163	0.280026	0.251075	0.261543	0.24809		121.41	1.25693	1.37114	1.20157	1.04332	1.08521	0.919435	1.34727	1.2658	1.34837	1.22243	1.2658	1.15781
181.803	0.282176	0.287886	0.266958	0.286333	0.284596	0.272834	0.301035	0.267105	0.281348	0.277582	0.28406	0.28406		181.871	0.402267	0.395807	0.406988	0.346201	0.353061	0.354238	0.273129	0.268128	0.260382	0.238777	0.246419	0.241744		181.871	1.1824	1.11169	1.04619	0.991061	0.996771	0.984213	1.24508	1.19629	1.31774	1.13668	1.19629	1.15109
242.23	0.274414	0.27652	0.259108	0.280786	0.272889	0.257927	0.284809	0.257661	0.284329	0.266903	0.272523	0.272523		242.301	0.402911	0.388974	0.392875	0.350629	0.340723	0.358239	0.262978	0.262996	0.256098	0.233524	0.242556	0.241868		242.301	1.04238	1.16451	1.14948	0.891519	0.937638	0.886055	1.21147	1.14695	1.23309	1.11543	1.14695	1.04146
302.661	0.259309	0.263472	0.254685	0.265855	0.279623	0.25237	0.270332	0.24887	0.269893	0.261404	0.273138	0.273138		302.74	0.386633	0.370943	0.373402	0.343649	0.337071	0.344581	0.263564	0.250538	0.252475	0.224073	0.233635	0.242959		302.74	1.02593	1.11155	1.01518	0.923985	0.88861	0.859417	1.20403	1.07373	1.19787	1.08483	1.07373	1.0373
363.112	0.243075	0.278503	0.245905	0.249967	0.267592	0.254284	0.265363	0.246142	0.266262	0.258442	0.257739	0.257739		363.2	0.375446	0.360682	0.365388	0.343447	0.335735	0.336782	0.24802	0.250964	0.251016	0.228984	0.245175	0.240973		363.2	0.951224	1.12884	0.952262	0.87916	0.977071	0.853994	1.16125	1.08567	1.22182	1.0265	1.08567	1.02503
423.538	0.241311	0.258885	0.238329	0.251184	0.259912	0.241692	0.257459	0.243022	0.256688	0.250833	0.254655	0.254655		423.617	0.37676	0.366028	0.356652	0.350892	0.32606	0.340714	0.254701	0.247561	0.24401	0.233301	0.235613	0.234636		423.617	1.02875	1.02719	0.99125	0.853991	0.900223	0.799472	1.11388	1.02948	1.21093	1.04752	1.02948	1.02776
483.991	0.231663	0.258292	0.225111	0.249279	0.25328	0.234242	0.251907	0.236708	0.254709	0.242836	0.249498	0.249498		484.085	0.348543	0.3581	0.35412	0.31777	0.323371	0.332154	0.248649	0.248343	0.239336	0.226801	0.237586	0.232583		484.085	0.956258	1.06054	0.948022	0.854904	0.929581	0.79465	1.02763	1.04901	1.12784	1.05721	1.04901	0.943509
544.4	0.236	0.253906	0.239431	0.244379	0.255351	0.232965	0.253027	0.230771	0.253383	0.236697	0.242957	0.242957		544.533	0.353878	0.346423	0.328713	0.325148	0.324858	0.324342	0.246263	0.239076	0.247176	0.224694	0.235936	0.229311		544.533	0.936448	1.18061	0.916688	0.854686	0.842576	0.926128	1.07038	1.05138	1.11574	1.01952	1.05138	0.96812
604.833	0.231064	0.246256	0.222472	0.239762	0.254566	0.232609	0.2474	0.226849	0.247086	0.235642	0.246847	0.246847		604.962	0.352077	0.329802	0.33864	0.322855	0.318858	0.323274	0.242699	0.231268	0.237874	0.227974	0.231457	0.23712		604.962	0.830312	0.946587	0.963787	0.842902	0.858259	0.7503	1.05967	0.983126	1.08919	0.970702	0.983126	0.946162
665.246	0.223486	0.242297	0.231008	0.229403	0.241274	0.223593	0.242843	0.224862	0.244272	0.231397	0.238595	0.238595		665.404	0.339392	0.330481	0.323547	0.317052	0.31093	0.31495	0.240745	0.23391	0.240429	0.224921	0.234124	0.232807		665.404	1.00475	1.03711	0.842902	0.820807	0.924896	0.779346	1.01014	0.981381	1.11234	0.985235	0.981381	0.957761
725.743	0.233568	0.242443	0.222926	0.244783	0.244717	0.223876	0.242279	0.223636	0.241993	0.225938	0.242647	0.242647		725.881	0.328824	0.323266	0.326551	0.306222	0.312963	0.32031	0.239415	0.240081	0.239304	0.231302	0.232708	0.234365		725.881	0.915741	0.937348	0.811587	0.879622	0.867278	0.838057	1.04113	0.98304	1.02133	0.959835	0.98304	0.912086
786.18	0.228872	0.243269	0.220003	0.246793	0.242368	0.222789	0.239698	0.220932	0.232482	0.226687	0.230744	0.230744		786.275	0.322216	0.326735	0.313767	0.302067	0.307858	0.309845	0.236829	0.236626	0.234792	0.229047	0.233809	0.230414		786.275	0.896649	1.07198	0.899082	0.843141	0.872298	0.727864	0.993759	0.958163	1.02402	0.919978	0.958163	0.902317
846.629	0.236655	0.230598	0.21244	0.233901	0.240319	0.215719	0.236454	0.218669	0.240719	0.222661	0.235082	0.235082		846.736	0.319828	0.319057	0.311486	0.314637	0.306814	0.325489	0.230802	0.231278	0.234328	0.224781	0.235567	0.225555		846.736	0.957543	0.991238	0.85033	0.760219	0.840536	0.837045	0.956653	0.94523	1.02089	0.885103	0.94523	0.902769
S1c	Fig. 2d	Fig. 2e										S1d	Top																										Bottom
	0.506124	0.926842											time (s)	-5.0			-6.0			-7.0			-8.0			-9.0			-10.0			-11.0			vehicle				time(sec)	-5.0			-6.0			-7.0			-8.0
	0.541956	0.688999											-458	0.67208	0.738609	0.695417	0.619085	0.649735	0.642525	0.630829	0.727525	0.676817	0.641975	0.634989	0.637091	0.667239	0.668211	0.646387	0.620945	0.603074	0.627932	0.596333	0.650546	0.621054	0.554354	0.607604	0.646884		-458	0.735765	0.653253	0.707863	0.783246	0.705499	0.686511	0.741912	0.632388	0.703847	0.637269
	0.606233	0.633441											-407	0.570438	0.742864	0.71639	0.593169	0.626546	0.658908	0.614909	0.664287	0.626274	0.603993	0.611826	0.619392	0.598998	0.620108	0.611838	0.62971	0.614605	0.605526	0.621236	0.609924	0.58998	0.571276	0.572478	0.60786		-407	0.65264	0.643233	0.638707	0.679202	0.681436	0.676827	0.704756	0.647206	0.667296	0.609755
	0.467924	0.551287											-356	0.596548	0.687741	0.644081	0.627414	0.604041	0.605595	0.570621	0.670471	0.611066	0.595782	0.601286	0.569279	0.583546	0.574426	0.584165	0.593283	0.565214	0.636174	0.577659	0.57269	0.566479	0.572636	0.582112	0.610098		-356	0.684847	0.640931	0.63221	0.695851	0.634951	0.621356	0.685604	0.603142	0.65571	0.593661
													-305	0.538802	0.628515	0.614661	0.502578	0.594673	0.558696	0.554438	0.663044	0.561888	0.521339	0.578439	0.548985	0.588589	0.604254	0.595009	0.592449	0.513318	0.615367	0.545972	0.610682	0.565812	0.551523	0.508662	0.52889		-305	0.335961	0.343397	0.314169	0.340666	0.380083	0.324322	0.381299	0.389923	0.361704	0.373483
													-254	0.58207	0.704505	0.644164	0.583173	0.614969	0.578288	0.562277	0.646569	0.586125	0.608981	0.590092	0.577288	0.584033	0.588623	0.580861	0.617866	0.586413	0.567759	0.543782	0.581548	0.565255	0.556832	0.571292	0.593537		-254	0.545207	0.521497	0.529291	0.529192	0.595874	0.471593	0.451031	0.505462	0.486326	0.452909
													-203	0.561393	0.642754	0.694173	0.534319	0.602447	0.589999	0.53458	0.65769	0.579161	0.56653	0.525009	0.574173	0.57199	0.621778	0.596785	0.578684	0.517019	0.542768	0.525257	0.546907	0.545132	0.517234	0.534626	0.536396		-203	0.492249	0.479915	0.538555	0.451364	0.513456	0.432398	0.428772	0.466655	0.459897	0.469882
													-153	0.54814	0.629956	0.609254	0.534597	0.569217	0.552307	0.582185	0.619226	0.603624	0.538867	0.612954	0.565851	0.631093	0.574629	0.560556	0.546273	0.568855	0.54588	0.51953	0.515981	0.546037	0.488164	0.529128	0.558628		-153	0.481047	0.520179	0.478562	0.479565	0.422369	0.443516	0.411104	0.400245	0.446192	0.390867
													-102	0.531061	0.618937	0.556231	0.506924	0.538494	0.546244	0.550512	0.576659	0.559939	0.524236	0.571779	0.530591	0.533433	0.556543	0.514732	0.528798	0.528361	0.569967	0.495755	0.532367	0.511925	0.546264	0.514797	0.541951		-102	0.479936	0.404759	0.489872	0.42132	0.438652	0.422179	0.433576	0.393583	0.435305	0.418443
													-51	0.530379	0.623635	0.602474	0.536935	0.526225	0.536057	0.515655	0.572413	0.530343	0.552114	0.574179	0.502231	0.551733	0.530982	0.522788	0.552265	0.520912	0.519633	0.497059	0.496465	0.542227	0.496224	0.529389	0.510241		-51	0.460717	0.382217	0.444188	0.411234	0.455852	0.440569	0.424975	0.401339	0.426595	0.390563
													0	0.806384	0.861628	0.893714	0.782319	0.656059	0.749691	0.795547	0.761745	0.819354	0.800084	0.793419	0.860301	0.701754	0.613813	0.592989	0.394027	0.350486	0.450748	0.32591	0.358152	0.391573	0.362811	0.385387	0.385819		0	1.00574	1.07869	1.0887	1.21678	1.14899	0.822807	1.15151	1.24256	1.06481	0.913619
S1e			78					ssDNA					51.352	1.07339	1.22399	1.25813	0.969432	0.87526	1.04911	1.10166	1.19751	1.10502	1.02558	0.948521	1.07327	0.942301	0.845927	0.783322	0.503924	0.547937	0.513479	0.459533	0.452469	0.461199	0.367742	0.411682	0.435198		51.352	1.31217	1.43665	1.26795	1.39416	1.39602	1.10275	1.34354	1.30959	1.40837	1.05609
	log[78]												102.177	1.16651	1.44527	1.32545	0.950918	1.00837	1.05072	1.09162	1.25755	1.19591	1.06602	1.09513	1.01381	0.936784	0.888697	0.877973	0.575539	0.542993	0.599665	0.453814	0.414747	0.458606	0.41635	0.452835	0.438343		102.177	1.51751	1.29663	1.51311	1.36108	1.52129	1.18024	1.30945	1.39167	1.28966	1.06034
	-5	2060	860	1596	842.3		-106.2	-1865	-137.2				153.105	1.07651	1.3315	1.3413	1.14579	1.09474	1.19446	1.09206	1.24888	1.06687	1.09731	1.03553	1.11619	1.00399	0.80911	0.948456	0.560309	0.518238	0.609684	0.333601	0.366357	0.434621	0.408412	0.419833	0.442014		153.105	1.53841	1.29247	1.34175	1.39465	1.44444	1.29209	1.55967	1.27506	1.27257	1.11628
	-5.5	1312	1138	2169	857.6		-225.4	-1189	257.7				203.957	1.15541	1.26107	1.20373	1.10251	1.15191	1.19752	1.2397	1.18991	1.24892	1.04296	0.947449	1.09533	1.01527	0.835341	0.836232	0.580282	0.563876	0.572162	0.431095	0.432048	0.529528	0.440892	0.406119	0.39337		203.957	1.31872	1.30231	1.41837	1.3806	1.47058	1.33095	1.28368	1.44753	1.28787	1.11274
	-6	297.2	1226	1457	387.8		272	-1081	69.36				254.81	1.22311	1.2829	1.16941	1.1276	1.16867	1.20719	1.13947	1.26241	1.16803	1.02471	1.05536	0.999954	0.989877	0.89669	0.947545	0.583281	0.573997	0.54243	0.400255	0.491767	0.464635	0.422692	0.444596	0.451389		254.81	1.33916	1.2972	1.3576	1.36512	1.40767	1.29354	1.43737	1.31378	1.45938	0.993565
	-6.5	266.6	429.8	1267	384.9		-29.43	-1530	236.6				305.596	1.13894	1.25961	1.33709	1.07602	1.13609	1.32455	1.11654	1.22916	1.24394	0.98484	1.10599	1.08019	0.8718	0.85335	0.901872	0.558611	0.530941	0.561518	0.490816	0.415797	0.450948	0.457392	0.417737	0.462594		305.596	1.36026	1.41083	1.37237	1.45852	1.50376	1.2212	1.44443	1.44769	1.37086	1.02099
	-7	441.2	19.52	1223	307.3		-146.6	-1022	-772.1				356.458	1.16235	1.20845	1.16258	1.14885	1.07195	1.12898	1.0976	1.31452	1.23214	0.988036	1.04213	1.02013	0.862045	0.915863	0.904032	0.593934	0.614488	0.607862	0.528382	0.495862	0.507094	0.443827	0.452838	0.418519		356.458	1.46562	1.17727	1.28759	1.45943	1.34397	1.39627	1.44374	1.2902	1.48737	0.947469
	-7.5	217.1	1156	-245.3	231.4		185.6	-926.7	-112.8				407.284	1.12139	1.24226	1.26287	1.07124	1.12217	1.16334	1.15498	1.28321	1.24274	1.03935	1.0492	1.03342	0.948488	0.854729	0.9258	0.625783	0.553425	0.616746	0.464955	0.47319	0.450223	0.413493	0.421148	0.454132		407.284	1.5	1.39205	1.40944	1.56476	1.3723	1.30735	1.39054	1.29255	1.40433	0.935459
	-8	145.6	970.9	257	260.5		528.2	-333.7	-701.8				458.125	1.10015	1.24772	1.30861	1.06226	1.13593	1.23754	1.10631	1.31228	1.15748	1.08285	1.03627	1.03726	0.921316	0.888038	0.865008	0.579813	0.614578	0.573195	0.462344	0.505022	0.484508	0.442131	0.409589	0.466449		458.125	1.40329	1.41717	1.33953	1.39604	1.31305	1.28687	1.37069	1.20087	1.46223	0.970912
	-10	0	0	0	0		0	0	0				508.966	1.03485	1.25483	1.22401	1.04909	1.08642	1.24325	1.0343	1.22729	1.24304	1.01921	1.10566	1.07649	0.895183	0.789947	0.851773	0.592544	0.544159	0.63882	0.476443	0.525584	0.544407	0.439641	0.46719	0.455297		508.966	1.45949	1.29933	1.33024	1.2827	1.27812	1.25731	1.31089	1.1375	1.3398	0.891439
													559.83	1.07041	1.13401	1.21932	0.978211	1.07782	1.10323	1.01135	1.34649	1.1539	0.945063	1.03083	1.10912	0.809494	0.854788	0.9112	0.551491	0.524468	0.572239	0.52072	0.423757	0.513169	0.453977	0.396223	0.446988		559.83	1.44734	1.26103	1.31683	1.35847	1.43861	1.22888	1.27934	1.19668	1.24799	0.994624
													610.7	1.06926	1.13398	1.14746	1.10704	1.05873	1.10881	1.04206	1.33187	1.1452	1.02456	1.05523	1.00222	0.876066	0.773053	0.783443	0.570128	0.526944	0.574776	0.472611	0.442182	0.508739	0.426026	0.41228	0.441828		610.7	1.29111	1.20758	1.28994	1.36347	1.358	1.28227	1.27133	1.19225	1.29311	0.895953
													661.545	1.00252	1.08981	1.13908	1.05133	1.09967	1.09834	1.03018	1.18249	1.22371	0.913074	1.0126	0.953474	0.854643	0.829756	0.88117	0.539253	0.501095	0.57355	0.412643	0.447099	0.470164	0.49088	0.387754	0.456047		661.545	1.3363	1.18083	1.20032	1.29834	1.36936	1.13677	1.33336	1.14955	1.31899	0.841975
													712.392	1.0078	1.05583	1.21645	1.00248	1.05544	1.19919	1.01351	1.15712	1.0853	0.904891	1.00004	0.979033	0.820503	0.807598	0.758206	0.562226	0.552611	0.559958	0.485274	0.483738	0.466297	0.396184	0.390798	0.439021		712.392	1.28747	1.22092	1.28591	1.30941	1.25886	1.1851	1.25275	1.17072	1.32108	0.897085
													763.26	0.929595	1.04976	1.07752	1.01184	1.09589	1.15057	0.9581	1.13434	1.20071	0.911833	1.02658	0.880745	0.774032	0.736917	0.714592	0.505668	0.554072	0.582473	0.44774	0.530517	0.477481	0.407934	0.372101	0.396269		763.26	1.23721	1.29141	1.13149	1.21751	1.26283	1.12867	1.16438	1.10102	1.18474	0.791285
													814.109	0.943347	1.05403	1.0302	0.991618	0.977464	0.938795	0.977377	1.14704	1.05574	0.842507	0.922422	1.00419	0.697555	0.699456	0.694929	0.491006	0.537004	0.586286	0.407809	0.452787	0.479415	0.371437	0.363927	0.387818		814.109	1.15665	1.11243	1.12242	1.18121	1.2587	1.16562	1.14765	1.08899	1.16284	0.847156
													864.948	0.953866	0.976089	1.10632	1.01601	1.01529	1.00587	0.937273	1.10246	1.09527	0.846691	0.908799	0.954166	0.667438	0.730899	0.665858	0.464533	0.491881	0.532716	0.398762	0.48986	0.4581	0.41175	0.358966	0.44787		864.948	1.15564	1.12993	1.09274	1.26711	1.14736	1.11347	1.15736	1.06129	1.20758	0.751685
S1f	Top
	time (s)	-5.0			-6.0			-7.0			-8.0			-9.0			-10.0			-11.0			vehicle				Bottom
	-753	0.348853	0.404474	0.322087	0.286031	0.335331	0.32698	0.283291	0.352758	0.338914	0.380721	0.370617	0.306018	0.283329	0.311394	0.310858	0.373312	0.35407	0.291873	0.341994	0.345532	0.333779	0.331426	0.413869	0.401892		time (s)	-5.0			-6.0			-7.0			-8.0			-9.0			-10.0			-11.0			vehicle
	-722	0.354154	0.395553	0.325258	0.258403	0.360793	0.296044	0.280313	0.330315	0.369276	0.412405	0.339207	0.390183	0.316668	0.290732	0.335622	0.339136	0.3527	0.313668	0.36461	0.355956	0.330116	0.354595	0.482283	0.326488		-753	0.314359	0.301122	0.330706	0.35433	0.391813	0.347553	0.262245	0.338325	0.269041	0.34766	0.367449	0.25949	0.480025	0.349579	0.334016	0.362153	0.37826	0.302344	0.395692	0.340663	0.332632	0.330129
	-661	0.340825	0.417016	0.329694	0.334678	0.295844	0.288855	0.29566	0.330326	0.32655	0.361058	0.383234	0.361644	0.295586	0.277111	0.296939	0.31408	0.337841	0.279466	0.299308	0.346337	0.381613	0.330791	0.425775	0.348652		-722	0.314927	0.339299	0.360129	0.40007	0.374763	0.344942	0.311696	0.321064	0.267158	0.336433	0.365347	0.259529	0.498965	0.344155	0.361071	0.314619	0.323746	0.298803	0.405576	0.329715	0.365446	0.278946
	-610	0.39834	0.448542	0.347874	0.281439	0.306139	0.308533	0.272686	0.38801	0.301654	0.343866	0.408118	0.417691	0.372939	0.308065	0.338272	0.35311	0.301658	0.349497	0.333456	0.308019	0.343057	0.397501	0.502344	0.356538		-661	0.361493	0.309803	0.332333	0.347194	0.392507	0.327733	0.285751	0.311094	0.259879	0.347551	0.334052	0.277167	0.453129	0.300361	0.382873	0.344419	0.360446	0.32079	0.398919	0.321611	0.333719	0.295959
	-559	0.32217	0.480287	0.301879	0.300313	0.337124	0.291123	0.344569	0.383173	0.319333	0.442139	0.463315	0.368493	0.377106	0.306347	0.434183	0.332319	0.360457	0.329503	0.372832	0.278501	0.337672	0.386695	0.488304	0.376438		-610	0.285954	0.273431	0.330268	0.327255	0.326247	0.298311	0.289677	0.292326	0.255278	0.312378	0.358069	0.252583	0.470782	0.328519	0.340436	0.309984	0.324094	0.272194	0.364433	0.245265	0.292888	0.337289
	-508	0.342432	0.447756	0.330163	0.330593	0.378953	0.351251	0.324779	0.392832	0.348273	0.381511	0.304528	0.364608	0.283687	0.310924	0.396026	0.283585	0.367997	0.297708	0.416375	0.354642	0.330541	0.344451	0.556962	0.30519		-559	0.384757	0.276569	0.414071	0.410069	0.357049	0.367736	0.26525	0.311484	0.27443	0.295239	0.324594	0.25088	0.561041	0.33126	0.382324	0.306317	0.330724	0.292951	0.389093	0.276421	0.364474	0.222886
	-458	0.40192	0.503929	0.30549	0.300727	0.30531	0.334317	0.323375	0.357669	0.301043	0.40399	0.385351	0.323052	0.351632	0.290329	0.368825	0.357861	0.359662	0.329632	0.441815	0.401985	0.337758	0.353893	0.52145	0.282429		-508	0.352137	0.305504	0.460948	0.337823	0.370051	0.322626	0.308435	0.341743	0.310232	0.293861	0.384198	0.24788	0.557723	0.313294	0.408952	0.361886	0.342652	0.278422	0.405871	0.313097	0.359234	0.276204
	-407	0.360947	0.438017	0.334679	0.331671	0.352002	0.326673	0.249658	0.37598	0.27761	0.35834	0.385392	0.366639	0.334865	0.273336	0.371895	0.338836	0.333933	0.286437	0.397286	0.29824	0.379032	0.335077	0.436912	0.33928		-458	0.344248	0.36901	0.357177	0.378824	0.370161	0.391968	0.283276	0.349257	0.253678	0.302738	0.383655	0.291432	0.698442	0.327536	0.422035	0.317208	0.386675	0.335614	0.495405	0.304042	0.403828	0.223397
	-356	0.361145	0.40524	0.341635	0.332805	0.359932	0.303117	0.305179	0.334741	0.33626	0.42669	0.36472	0.343196	0.353764	0.323542	0.375704	0.335092	0.333814	0.26775	0.350018	0.329843	0.327232	0.366577	0.425878	0.342845		-407	0.405781	0.330115	0.416902	0.368627	0.375051	0.371262	0.296783	0.340604	0.309939	0.309302	0.365822	0.296613	0.6034	0.37115	0.427295	0.276777	0.396685	0.345762	0.366462	0.326042	0.371932	0.313182
	-305	0.347683	0.468572	0.343409	0.303481	0.338775	0.320159	0.303236	0.366121	0.322409	0.354356	0.35289	0.319726	0.306462	0.295736	0.378802	0.36101	0.354391	0.297388	0.305507	0.307788	0.295479	0.328861	0.515834	0.352818		-356	0.375098	0.342484	0.448801	0.345492	0.363987	0.350641	0.280838	0.372542	0.311269	0.360168	0.430201	0.306566	0.535028	0.319909	0.403908	0.334037	0.407984	0.315866	0.39161	0.280802	0.346975	0.290113
	-254	0.373027	0.417951	0.369367	0.348552	0.303799	0.296465	0.260943	0.359841	0.378011	0.391322	0.370722	0.335321	0.333368	0.290241	0.297829	0.388333	0.354594	0.322078	0.32565	0.364538	0.376822	0.368706	0.483305	0.353629		-305	0.368407	0.391742	0.455304	0.373182	0.373549	0.33646	0.337552	0.343216	0.293453	0.352308	0.391009	0.318546	0.573251	0.363381	0.387857	0.325909	0.378196	0.414365	0.36981	0.281154	0.313354	0.257626
	-204	0.378491	0.457807	0.328152	0.338002	0.308427	0.32383	0.267049	0.335813	0.304929	0.434222	0.371576	0.337038	0.360428	0.301663	0.300462	0.404144	0.324311	0.290593	0.343003	0.335459	0.3207	0.419185	0.519335	0.337451		-254	0.35014	0.354247	0.436092	0.373425	0.36951	0.349611	0.361052	0.34288	0.341101	0.310844	0.363083	0.254308	0.507202	0.326358	0.44038	0.291945	0.350223	0.38516	0.411423	0.230163	0.284608	0.281575
	-153	0.373373	0.426005	0.327975	0.277213	0.336937	0.318107	0.289361	0.320007	0.384965	0.412715	0.353033	0.349692	0.374089	0.315675	0.390466	0.361923	0.28384	0.297486	0.299455	0.346242	0.353265	0.373964	0.466091	0.396542		-204	0.36583	0.355985	0.373011	0.34469	0.378868	0.288167	0.322011	0.367401	0.261099	0.345922	0.345588	0.279702	0.594341	0.299982	0.415909	0.330811	0.361401	0.328573	0.348476	0.355803	0.347953	0.254362
	-102	0.331002	0.452388	0.322525	0.295563	0.352628	0.295294	0.30802	0.333589	0.349159	0.366915	0.346657	0.32671	0.375689	0.233328	0.355272	0.33652	0.329101	0.277609	0.363183	0.316471	0.329101	0.406947	0.498708	0.379873		-153	0.384027	0.388697	0.468871	0.316144	0.403846	0.337851	0.287758	0.341189	0.27372	0.266116	0.30965	0.324135	0.597043	0.279666	0.380738	0.328134	0.360606	0.313071	0.381428	0.305613	0.349712	0.314474
	-51	0.339169	0.43641	0.376379	0.299598	0.322986	0.287899	0.267185	0.290409	0.367696	0.511368	0.333439	0.318608	0.289277	0.275998	0.330411	0.356043	0.342344	0.313628	0.274725	0.347579	0.321035	0.337464	0.481022	0.263245		-102	0.35964	0.334304	0.433483	0.344385	0.413741	0.369679	0.264222	0.354023	0.308776	0.269339	0.338877	0.251926	0.59497	0.295439	0.411998	0.322575	0.357093	0.325074	0.328625	0.296865	0.35209	0.275435
	0	0.847263	0.948943	0.700609	1.18964	1.1161	1.23011	0.520678	0.9705	0.451206	0.613322	0.600057	0.400733	0.493146	0.266877	0.389868	0.467129	0.313845	0.252084	0.488881	0.358601	0.333236	0.453959	0.700118	0.407834		-51	0.351761	0.262795	0.445096	0.305251	0.406546	0.344449	0.302087	0.361866	0.289522	0.265868	0.318263	0.306476	0.561746	0.291996	0.393915	0.313406	0.384909	0.322384	0.347317	0.286037	0.356769	0.286449
	51.393	1.08128	1.26029	1.03581	0.930463	1.38708	1.49798	0.986349	0.876738	0.644822	0.626074	0.528007	0.427106	0.422103	0.308502	0.352733	0.460219	0.368477	0.324917	0.393311	0.42562	0.37449	0.353732	0.710883	0.319417		0	0.471811	0.328554	0.571429	0.481163	0.521497	0.58042	0.357852	0.40396	0.286123	0.285924	0.288484	0.228282	0.571429	0.595314	0.530026	0.359751	0.390177	0.414957	0.513284	0.295057	0.356758	0.248744
	102.228	1.16474	1.22637	1.09795	1.18151	1.25363	1.47265	0.874379	0.950225	0.815158	0.52381	0.545237	0.576547	0.356505	0.29202	0.310805	0.398686	0.419155	0.247361	0.406559	0.334541	0.334795	0.388385	0.840931	0.399771		51.393	0.611902	0.503927	0.728239	0.78898	0.857277	0.803734	0.418341	0.499795	0.502218	0.26681	0.381077	0.246965	0.604144	0.427066	0.518906	0.361515	0.536161	0.277452	0.379004	0.256088	0.390288	0.186259
	153.103	1.19362	1.40181	1.09776	1.17072	1.38125	1.4455	0.797191	0.81036	0.592797	0.749479	0.504091	0.454878	0.30468	0.404626	0.48341	0.361312	0.316825	0.298731	0.509596	0.405459	0.360798	0.432908	0.613706	0.317281		102.228	0.782538	0.580603	0.86845	0.895321	0.886772	0.933438	0.375273	0.537572	0.530766	0.263386	0.381004	0.326341	0.691084	0.353669	0.632463	0.367507	0.499859	0.213668	0.42045	0.302099	0.442231	0.299696
	203.908	1.35359	1.41695	1.13459	1.31832	1.54621	1.35493	0.860681	0.974873	0.969356	0.636438	0.570447	0.542139	0.393648	0.247431	0.417555	0.400378	0.404561	0.281314	0.413215	0.35866	0.310189	0.491342	0.539106	0.39243		153.103	0.66627	0.544973	0.712139	0.939372	1.08708	0.886792	0.456379	0.575983	0.50166	0.395417	0.43178	0.459005	0.624116	0.337324	0.404076	0.356275	0.475397	0.336966	0.390075	0.320588	0.313428	0.271272
	254.712	1.2115	1.10583	1.15732	1.17256	1.53321	1.26361	0.791677	1.13478	0.848291	0.669752	0.527336	0.552421	0.339783	0.306934	0.343884	0.336168	0.255823	0.318193	0.342622	0.367921	0.308173	0.418434	0.60621	0.257019		203.908	0.721871	0.780072	0.76301	0.963079	1.1181	0.847896	0.5164	0.600484	0.531862	0.256893	0.400221	0.291221	0.614632	0.388112	0.538247	0.332777	0.420732	0.2707	0.375377	0.428691	0.346922	0.281561
	305.551	1.36013	1.25818	1.20703	1.12856	1.42015	1.35034	0.721033	1.12729	0.955126	0.660064	0.478423	0.544078	0.377824	0.330763	0.440922	0.439435	0.366882	0.333249	0.359628	0.325227	0.394919	0.451183	0.569411	0.411465		254.712	0.856507	0.633272	0.835539	1.42165	1.19361	1.12051	0.388611	0.582493	0.546705	0.36488	0.429653	0.318637	0.644653	0.400191	0.3875	0.261633	0.431303	0.385098	0.421127	0.229833	0.444609	0.260973
	356.417	1.10086	1.1933	1.01621	1.12597	1.28576	1.32821	0.746794	1.17528	0.796572	0.551391	0.592247	0.443118	0.457332	0.408096	0.36832	0.417399	0.288862	0.38618	0.386399	0.35389	0.385367	0.551602	0.674215	0.33104		305.551	1.00441	0.632761	0.786696	1.09117	1.20342	0.913652	0.469867	0.58178	0.498181	0.316553	0.337596	0.316954	0.65214	0.358509	0.440435	0.403187	0.451593	0.329524	0.386785	0.328558	0.352402	0.245187
	407.267	1.10088	1.16423	1.13437	0.943458	1.45684	1.32306	0.757729	1.09598	0.92875	0.52458	0.589351	0.437783	0.356167	0.274184	0.359814	0.432143	0.333974	0.29456	0.271652	0.321398	0.450728	0.43376	0.772895	0.309389		356.417	0.829566	0.897099	0.800423	0.951051	1.02273	0.91253	0.371098	0.534892	0.491545	0.257632	0.429094	0.312344	0.609304	0.425236	0.443665	0.298765	0.439325	0.355592	0.407643	0.322554	0.256386	0.323613
	458.093	1.11496	1.21169	0.827247	1.18688	1.57513	1.07061	0.887707	0.94891	0.970413	0.597287	0.568697	0.400418	0.410719	0.291067	0.355542	0.356024	0.399532	0.276622	0.36886	0.415749	0.332815	0.458346	0.581201	0.28345		407.267	0.848519	0.726814	0.821434	1.00613	1.04949	0.830263	0.456282	0.591562	0.539149	0.273364	0.41989	0.318402	0.694101	0.361614	0.397737	0.266809	0.414024	0.334082	0.362196	0.259058	0.333926	0.238757
	508.934	1.04814	0.870962	0.865872	1.03542	1.09131	1.04473	0.815859	0.81358	0.866175	0.615631	0.533141	0.499726	0.300562	0.242229	0.408058	0.418857	0.309581	0.311768	0.375903	0.417102	0.424675	0.293919	0.583924	0.345249		458.093	0.953664	0.637749	0.710314	1.00347	0.922318	0.883098	0.407892	0.473773	0.455147	0.370737	0.371983	0.286892	0.59781	0.263603	0.454783	0.340235	0.427106	0.348218	0.357831	0.418985	0.468917	0.33424
	559.772	0.904525	1.02437	0.950181	0.820859	1.20643	1.22751	0.774933	0.883185	0.780764	0.590535	0.607956	0.528812	0.37343	0.303833	0.438167	0.45459	0.358122	0.19742	0.467947	0.370787	0.283775	0.410313	0.68619	0.281775		508.934	0.86152	0.678399	0.721678	1.11684	1.05017	0.885353	0.394997	0.432188	0.415055	0.279753	0.450657	0.293336	0.651999	0.321311	0.499752	0.388159	0.410293	0.296177	0.401037	0.404239	0.310617	0.250618
	610.614	0.907028	1.1615	0.786426	1.04523	1.30343	1.04545	0.779744	0.957012	0.754569	0.670681	0.525857	0.444162	0.393552	0.353661	0.319331	0.418393	0.402781	0.270357	0.377614	0.435754	0.324001	0.396289	0.605099	0.382118		559.772	0.742394	0.694982	0.701772	0.915348	0.931029	1.02284	0.417351	0.53198	0.55539	0.272742	0.437001	0.275574	0.767958	0.376958	0.425246	0.220449	0.443384	0.331061	0.43114	0.401902	0.288801	0.235794
	661.434	1.0631	1.06433	0.737193	0.831621	1.14993	0.931173	0.589736	0.822374	0.659891	0.618534	0.448947	0.395997	0.283531	0.217326	0.347678	0.373859	0.335521	0.253245	0.43543	0.421382	0.311523	0.479188	0.616012	0.347211		610.614	0.691267	0.671843	0.656571	0.958983	0.894753	0.885953	0.42543	0.5305	0.417391	0.300052	0.362342	0.313627	0.714386	0.353159	0.382891	0.356458	0.392441	0.400086	0.411061	0.282648	0.297895	0.304771
	712.251	0.87568	1.12375	0.633887	0.862183	0.984727	0.90172	0.657451	0.708924	0.726885	0.485382	0.443152	0.469061	0.365716	0.272376	0.352782	0.425052	0.310241	0.235278	0.590957	0.372669	0.267256	0.463178	0.514538	0.265974		661.434	0.666611	0.631862	0.598534	0.837583	0.986011	0.736101	0.474011	0.532505	0.429147	0.28624	0.432412	0.266886	0.758284	0.442431	0.438062	0.270753	0.367946	0.263268	0.400192	0.352397	0.412903	0.230823
	763.113	0.69433	0.906659	0.902729	0.659444	1.20631	0.883433	0.518421	0.639949	0.65719	0.584731	0.46849	0.472046	0.300857	0.219095	0.419417	0.43805	0.331562	0.304098	0.372346	0.356755	0.35984	0.460738	0.613842	0.36882		712.251	0.808159	0.56931	0.613713	0.951482	0.982848	0.964344	0.437399	0.509755	0.407182	0.290886	0.403887	0.294411	0.607666	0.391427	0.424676	0.282184	0.391243	0.418762	0.468945	0.321332	0.275131	0.176964
	813.94	0.836651	0.991698	0.770898	0.771941	1.05045	0.802607	0.759705	0.651776	0.529311	0.591013	0.52794	0.382342	0.35041	0.321626	0.328966	0.462529	0.332843	0.230613	0.434946	0.459767	0.298574	0.455381	0.566765	0.385756		763.113	0.620744	0.683684	0.588418	0.762942	0.909707	0.776922	0.370978	0.496954	0.428439	0.224041	0.371372	0.266262	0.666667	0.371573	0.424869	0.307138	0.515702	0.321282	0.38436	0.285351	0.30747	0.189668
	864.789	0.801522	0.844237	0.853906	1.08422	1.14417	0.924354	0.475864	0.701519	0.613822	0.619527	0.653121	0.468495	0.374478	0.327509	0.51833	0.403103	0.397363	0.338518	0.28602	0.353985	0.356299	0.569757	0.572897	0.276134		813.94	0.72911	0.568651	0.627169	1.0485	1.04843	0.710517	0.30155	0.577033	0.402232	0.310534	0.304231	0.284161	0.616648	0.411365	0.448441	0.297682	0.40831	0.223583	0.41788	0.307901	0.376538	0.234202
																											864.789	0.746469	0.442599	0.59069	0.962893	0.910601	0.834779	0.363242	0.366995	0.436357	0.323103	0.495654	0.253965	0.641449	0.322171	0.379451	0.372666	0.444307	0.441502	0.471978	0.327688	0.391481	0.222735
[truncated: 13 more columns]

## Sheet: Supplementary_Figure_2
S2a					S2b										S2c left top
Z-factor					ssDNA	HiBiT-GPR183	HiBiT-GPR183-(T233)-mNG-Nluc	HA-GPR183-HiBiT							time (s)	-5			-5.5			-6			-6.5			-7			-7.5			-8			vehicle
0.049642	plate 1				0.264	0.3429	0.3823	0.2034							-240	0.300246	0.230621	0.336221	0.311563	0.259848	0.301642	0.262836	0.288263	0.284096	0.269523	0.271576	0.31877	0.28744	0.252093	0.31723	0.298046	0.242798	0.307947	0.315054	0.260902	0.295581	0.2387	0.222658	0.293759
0.498883	plate 2				0.2282	0.3397	0.3606	0.2286							-160	0.311435	0.211039	0.338761	0.291436	0.262688	0.290553	0.254918	0.28935	0.282938	0.255319	0.300442	0.311672	0.247477	0.26228	0.275955	0.288462	0.239404	0.320576	0.278232	0.251506	0.316482	0.25798	0.245151	0.308684
0.288608	plate 3				0.2969	0.3206	0.3101	0.2351							-80	0.282532	0.232514	0.34045	0.269702	0.293196	0.302046	0.265494	0.284585	0.273045	0.244791	0.274133	0.296212	0.245856	0.268735	0.269778	0.267153	0.244786	0.320324	0.315485	0.240313	0.281584	0.237596	0.198431	0.289493
															0	0.232736	0.199138	0.313654	0.298395	0.246108	0.278434	0.26636	0.265664	0.316608	0.246548	0.268322	0.313518	0.251797	0.236946	0.280047	0.27557	0.250171	0.336828	0.318908	0.256421	0.328204	0.284673	0.253273	0.289501
															80.173	0.240788	0.20414	0.357685	0.283353	0.291285	0.28277	0.308838	0.297518	0.27933	0.274996	0.287327	0.312445	0.258841	0.25537	0.263952	0.271392	0.215667	0.311637	0.275581	0.250355	0.300882	0.253144	0.233187	0.30399
S2d top					S2d bottom										159.868	0.269451	0.18398	0.325815	0.282398	0.264621	0.289295	0.2409	0.286562	0.282279	0.246847	0.254271	0.321935	0.265029	0.255631	0.245494	0.244921	0.223867	0.32209	0.311379	0.254467	0.313291	0.243296	0.242201	0.269322
pcDNA	HA-GPR183-HiBiT	HA-GPR183-(T233)-mNG2(11)-HiBiT			ssDNA	HA-GPR183-HiBiT	HA-GPR183-mNG2(11)-HiBiT	HiBiT-GPR183							239.552	0.272545	0.227751	0.325146	0.273804	0.28797	0.29617	0.298276	0.288737	0.236408	0.232702	0.255865	0.290879	0.247057	0.230422	0.275952	0.24927	0.221035	0.322496	0.305611	0.241674	0.288823	0.268849	0.205036	0.291702
0.1959	0.2744	0.1901			8813	1700773	527529	31751							319.214	0.28691	0.24277	0.331374	0.249117	0.272785	0.308398	0.242275	0.286993	0.240084	0.190986	0.250338	0.274936	0.21418	0.250775	0.245233	0.269852	0.245053	0.260524	0.277683	0.209881	0.28349	0.20877	0.259779	0.280486
0.2576	0.37	0.21			10864	1481467	519909	27348							398.869	0.258043	0.180047	0.28595	0.230452	0.224509	0.247424	0.270845	0.228348	0.240821	0.21935	0.22929	0.246993	0.224257	0.212891	0.263809	0.247378	0.207368	0.263088	0.228584	0.227929	0.252331	0.212081	0.240684	0.254198
0.2637	0.3756	0.2249			3369	1645521	550322	28563							478.527	0.266053	0.204191	0.271044	0.239095	0.247801	0.248754	0.229499	0.215093	0.256144	0.214766	0.277687	0.29059	0.22653	0.213746	0.235604	0.213559	0.205774	0.221616	0.257497	0.236667	0.257633	0.178897	0.236996	0.260451
															558.192	0.224788	0.192245	0.278168	0.239844	0.267453	0.256491	0.221864	0.231606	0.219727	0.188589	0.238271	0.28817	0.215569	0.197865	0.265261	0.282353	0.183768	0.253682	0.2595	0.195565	0.23578	0.202639	0.198991	0.237674
															637.817	0.245547	0.150067	0.291075	0.224686	0.246377	0.21695	0.194157	0.204026	0.242728	0.244422	0.210373	0.247191	0.184034	0.177636	0.211917	0.217598	0.188171	0.220889	0.285028	0.216359	0.230802	0.231367	0.226497	0.191684
S2e top								S2e bottom							717.441	0.285252	0.159267	0.243886	0.249031	0.193956	0.235482	0.226202	0.194991	0.193882	0.20197	0.212619	0.256078	0.197429	0.236416	0.219808	0.181278	0.186391	0.25763	0.261467	0.214456	0.246962	0.200522	0.176158	0.208592
wavelength (nm)	labelled			unlabelled				7α,25-dihydroxycholesterol 10 μM	vehicle						797.115	0.21773	0.176923	0.212776	0.216835	0.218282	0.250226	0.187435	0.21308	0.221959	0.184578	0.210243	0.234258	0.194696	0.175801	0.217568	0.210435	0.196543	0.218806	0.263977	0.170248	0.204828	0.185265	0.182563	0.217594
398	11146	12108	12498	13153	12487	11110		-2943	4783						876.75	0.202846	0.189019	0.271464	0.224709	0.234713	0.212343	0.209602	0.223221	0.181043	0.207882	0.207582	0.231008	0.226	0.209403	0.209176	0.191599	0.192997	0.22069	0.245947	0.227363	0.226164	0.212685	0.21946	0.212227
413	150639	156312	160391	181021	173570	159181		-823.5	-604.8
428	1160032	1189250	1227737	1376951	1335472	1208554		3425	1753						S2c left middle
443	2910165	2982412	3088069	3461465	3351831	3047530									time (s)	-5			-5.5			-6			-6.5			-7			-7.5			-8			vehicle
458	3778789	3859257	4007044	4479818	4336180	3949126									-240	0.215139	0.269953	0.341123	0.253795	0.26003	0.371487	0.272483	0.263344	0.314188	0.219901	0.28197	0.252691	0.276925	0.259705	0.285214	0.262511	0.295843		0.250957	0.256151	0.302535	0.218026	0.219278	0.222727
473	3623502	3732797	3866344	4322794	4192274	3818738									-160	0.250307	0.280421	0.261512	0.227083	0.269597	0.417053	0.253987	0.271568	0.317937	0.226635	0.275837	0.28808	0.248655	0.243624	0.311692	0.259299	0.278275		0.265949	0.247961	0.292742	0.244929	0.210255	0.267939
488	2911288	2984878	3089606	3461690	3364773	3058304									-80	0.228723	0.265129	0.202563	0.254555	0.222756	0.411071	0.26396	0.263436	0.282877	0.204706	0.301425	0.28543	0.25467	0.286537	0.265963	0.257822	0.279908		0.241954	0.266631	0.260529	0.243648	0.235999	0.24546
503	1931590	1982238	2054913	2298901	2234195	2035767									0	0.278377	0.300128	0.250914	0.258097	0.291226	0.371656	0.281448	0.23342	0.311549	0.243642	0.281566	0.298879	0.274876	0.259705	0.270266	0.277326	0.327947		0.264635	0.236768	0.272591	0.244992	0.233221	0.227771
518	1250237	1277159	1325092	1487429	1444217	1309191									80.173	0.306058	0.2842	0.277738	0.257117	0.273684	0.384576	0.283547	0.257258	0.322575	0.244781	0.275966	0.291095	0.276449	0.290104	0.308163	0.276689	0.318412		0.246195	0.269621	0.313962	0.280702	0.241737	0.249307
533	901300	921432	951166	1067031	1032948	947224									159.868	0.216923	0.325052	0.261899	0.249654	0.27467	0.421405	0.257791	0.272467	0.326133	0.259529	0.283042	0.242958	0.241419	0.259703	0.299242	0.305199	0.284253		0.281464	0.246301	0.322691	0.255974	0.210947	0.246371
548	511829	522417	540983	603282	585869	536905									239.552	0.257489	0.289167	0.248406	0.244797	0.225387	0.386861	0.249248	0.245427	0.280283	0.227323	0.264066	0.235492	0.250262	0.243689	0.278195	0.313215	0.284536		0.22297	0.305901	0.288205	0.298507	0.17176	0.23194
563	302214	306736	321546	355613	348747	316268									319.214	0.194236	0.26411	0.243088	0.234511	0.203013	0.414374	0.217592	0.267133	0.349304	0.218413	0.277228	0.254529	0.243749	0.26457	0.256752	0.271908	0.286729		0.269378	0.292349	0.321429	0.23755	0.198388	0.221413
578	196616	202803	209691	216297	211313	191828									398.869	0.272011	0.318575	0.22058	0.211258	0.252393	0.364716	0.250403	0.248883	0.254861	0.230351	0.265657	0.244025	0.280255	0.270607	0.270105	0.279506	0.249234		0.236179	0.234174	0.354037	0.266993	0.165591	0.213691
593	190472	195015	197674	132562	129521	115797									478.527	0.198569	0.226109	0.224992	0.239444	0.237097	0.419005	0.26925	0.258989	0.341419	0.219946	0.267595	0.230053	0.243975	0.249573	0.287541	0.245288	0.300718		0.237555	0.306572	0.320205	0.227202	0.192375	0.282652
608	401923	416060	425571	89039	87669	78433									558.192	0.235499	0.23531	0.268954	0.209266	0.234632	0.401565	0.299148	0.214226	0.267928	0.204006	0.227105	0.251877	0.265123	0.24142	0.282262	0.239851	0.297516		0.231098	0.262116	0.300251	0.214371	0.190759	0.234385
623	696976	715076	732993	50771	49421	44129									637.817	0.244593	0.263099	0.220128	0.180214	0.213569	0.439946	0.236325	0.252933	0.292216	0.183462	0.2393	0.28519	0.26058	0.264987	0.285366	0.255026	0.257214		0.214691	0.299446	0.319013	0.298917	0.184911	0.263401
638	701829	716814	731852	43619	41297	36690									717.441	0.232027	0.256523	0.274234	0.228811	0.203877	0.346861	0.205298	0.217164	0.321313	0.210279	0.267088	0.252295	0.234393	0.222433	0.284314	0.224534	0.268064		0.250783	0.230052	0.324499	0.245201	0.192937	0.258692
653	506737	523474	532183	34211	32544	28247									797.115	0.231712	0.211588	0.247726	0.196149	0.215876	0.362517	0.261808	0.260383	0.386099	0.213188	0.291127	0.258409	0.228599	0.238646	0.285215	0.282051	0.256326		0.25146	0.241121	0.301793	0.302988	0.210287	0.238692
															876.75	0.180143	0.246806	0.233637	0.167188	0.177383	0.387665	0.245951	0.24674	0.253369	0.235029	0.261769	0.282271	0.220976	0.279062	0.276216	0.259378	0.269828		0.197508	0.265055	0.330357	0.257981	0.200843	0.233771
															S2c left bottom
															time (s)	-5			-5.5			-6			-6.5			-7			-7.5			-8			vehicle
															-240	0.348407	0.389495	0.362414	0.339796	0.320047	0.398006	0.39143	0.358561	0.411736	0.43619	0.354599	0.38292	0.331663	0.411697	0.403141	0.374689	0.416722	0.450817	0.419531	0.434004	0.472122	0.362353	0.369818	0.397785
															-160	0.359585	0.412936	0.355501	0.358509	0.376485	0.416296	0.382461	0.378788	0.393241	0.410144	0.375349	0.368897	0.363719	0.396521	0.462268	0.410352	0.485454	0.428598	0.402637	0.390383	0.412414	0.38712	0.348269	0.4111
															-80	0.33076	0.371462	0.33134	0.349149	0.335816	0.381003	0.35988	0.351318	0.422768	0.425916	0.383152	0.365411	0.374825	0.360116	0.465548	0.404637	0.449721	0.436031	0.356153	0.403841	0.405454	0.357212	0.364031	0.366828
															0	1.0587	0.954885	1.06256	0.973177	1.04297	1.12887	1.23483	1.0497	1.17994	1.05897	1.06601	1.12687	0.909279	1.04192	0.994797	0.857531	0.995076	0.944845	0.71616	0.805011	0.731645	0.360505	0.378969	0.392564
															80.173	1.14801	1.12831	1.10706	1.12418	1.09385	1.21265	1.21809	1.14664	1.38212	1.06835	1.15167	1.08837	0.980484	1.13488	1.15518	0.981808	1.00144	0.909296	0.794542	0.910873	0.80491	0.404844	0.366132	0.401662
															159.868	1.14698	1.03279	1.11756	1.01801	1.10757	1.04959	1.15801	1.06821	1.21116	1.0348	1.03202	1.04313	1.00483	1.00779	1.10789	0.847734	0.932101	0.931226	0.798148	0.781709	0.755712	0.343254	0.341389	0.389742
															239.552	0.90085	1.01767	1.02992	0.937339	0.958494	1.04533	0.999557	0.897384	1.25407	1.13288	1.14376	0.978772	0.893559	0.935117	0.983311	0.886143	0.885348	0.89903	0.693832	0.863561	0.762255	0.330631	0.378302	0.417002
															319.214	0.811407	0.860821	0.815149	0.819122	0.821693	0.88704	1.00591	0.957374	1.04385	0.848103	1.00784	0.965285	0.807388	0.911048	0.944971	0.73115	0.855622	0.867332	0.711726	0.783179	0.667655	0.365291	0.344711	0.352193
															398.869	0.781504	0.721726	0.835138	0.763426	0.765423	0.81742	0.842277	0.80405	1.01245	0.807918	0.965083	0.819637	0.722751	0.833269	0.843291	0.734011	0.80343	0.747155	0.661943	0.673265	0.651857	0.345362	0.32784	0.317865
															478.527	0.633297	0.647305	0.653846	0.637253	0.645946	0.744651	0.865107	0.747368	0.788917	0.812412	0.767306	0.811471	0.727404	0.791238	0.813295	0.633781	0.69962	0.701045	0.553683	0.610357	0.582101	0.334103	0.317411	0.412134
															558.192	0.655948	0.543546	0.608139	0.557119	0.548638	0.730697	0.739971	0.683329	0.788351	0.629294	0.67927	0.657125	0.624518	0.700066	0.704905	0.626593	0.726461	0.612786	0.528458	0.59467	0.600801	0.312173	0.311529	0.317703
															637.817	0.564599	0.620321	0.558528	0.532225	0.561547	0.64637	0.617582	0.65328	0.635452	0.571582	0.671053	0.639254	0.566975	0.563529	0.642173	0.55428	0.647984	0.623645	0.511879	0.509044	0.597598	0.283619	0.305063	0.302083
															717.441	0.458991	0.489455	0.497295	0.47113	0.494873	0.542307	0.567845	0.54986	0.598229	0.546205	0.568198	0.569776	0.480347	0.50149	0.558	0.490412	0.561268	0.479507	0.476321	0.566946	0.441308	0.293796	0.291435	0.319095
															797.115	0.423791	0.504678	0.449137	0.404087	0.484284	0.513377	0.542369	0.456077	0.579346	0.568817	0.521429	0.585175	0.44938	0.45062	0.508126	0.375822	0.558325	0.450503	0.427834	0.441623	0.426387	0.257641	0.315081	0.275414
															876.75	0.41903	0.400119	0.401379	0.495787	0.373995	0.470937	0.469038	0.432203	0.511628	0.483827	0.511955	0.460076	0.408	0.439199	0.440821	0.43484	0.498274	0.464	0.390663	0.44141	0.381881	0.329041	0.267903	0.28642

## Sheet: Supplementary_Figure_3a
Time (ns)	#Frame	RMSD (Å)
0.1	1	0
0.2	2	0.4652
0.3	3	0.3865
0.4	4	0.2704
0.5	5	0.2731
0.6	6	0.3186
0.7	7	0.2275
0.8	8	0.2139
0.9	9	0.3232
1	10	0.4478
1.1	11	0.2918
1.2	12	0.1955
1.3	13	0.2971
1.4	14	0.3122
1.5	15	0.2732
1.6	16	0.2462
1.7	17	0.6996
1.8	18	0.2362
1.9	19	0.3072
2	20	0.2955
2.1	21	0.3776
2.2	22	0.5227
2.3	23	0.4804
2.4	24	0.4639
2.5	25	0.3926
2.6	26	0.3074
2.7	27	0.5766
2.8	28	0.3571
2.9	29	0.365
3	30	0.2388
3.1	31	0.5079
3.2	32	0.4506
3.3	33	0.3281
3.4	34	0.4386
3.5	35	0.3367
3.6	36	0.3941
3.7	37	0.2871
3.8	38	0.3605
3.9	39	0.3646
4	40	0.4996
4.1	41	0.4229
4.2	42	0.3659
4.3	43	0.2957
4.4	44	0.3634
4.5	45	0.3336
4.6	46	0.3973
4.7	47	0.3937
4.8	48	0.4592
4.9	49	0.3075
5	50	0.4605
5.1	51	0.2426
5.2	52	0.3919
5.3	53	0.5203
5.4	54	0.4798
5.5	55	0.4712
5.6	56	0.5212
5.7	57	0.4319
5.8	58	0.4099
5.9	59	0.3098
6	60	0.5767
6.1	61	0.3386
6.2	62	0.498
6.3	63	0.3273
6.4	64	0.3773
6.5	65	0.316
6.6	66	0.3537
6.7	67	0.3216
6.8	68	0.2019
6.9	69	0.3835
7	70	0.287
7.1	71	0.5582
7.2	72	0.457
7.3	73	0.5595
7.4	74	0.4681
7.5	75	0.4099
7.6	76	0.7161
7.7	77	0.4914
7.8	78	0.4306
7.9	79	0.5324
8	80	0.4454
8.1	81	0.3382
8.2	82	0.3263
8.3	83	0.4115
8.4	84	0.3952
8.5	85	0.2845
8.6	86	0.4955
8.7	87	0.334
8.8	88	0.354
8.9	89	0.4212
9	90	0.3807
9.1	91	0.3666
9.2	92	0.3511
9.3	93	0.2556
9.4	94	0.2375
9.5	95	0.3163
9.6	96	0.3558
9.7	97	0.2804
9.8	98	0.2966
9.9	99	0.523
10	100	0.5269
10.1	101	0.393
10.2	102	0.2771
10.3	103	0.4583
10.4	104	0.2043
10.5	105	0.3308
10.6	106	0.3688
10.7	107	0.2601
10.8	108	0.3195
10.9	109	0.4079
11	110	0.254
11.1	111	0.305
11.2	112	0.3613
11.3	113	0.5152
11.4	114	0.2659
11.5	115	0.2697
11.6	116	0.3365
11.7	117	0.4013
11.8	118	0.3901
11.9	119	0.553
12	120	0.3531
12.1	121	0.3787
12.2	122	0.3834
12.3	123	0.2979
12.4	124	0.4244
12.5	125	0.2909
12.6	126	0.2756
12.7	127	0.4132
12.8	128	0.2073
12.9	129	0.3664
13	130	0.2937
13.1	131	0.4368
13.2	132	0.2546
13.3	133	0.2733
13.4	134	0.2818
13.5	135	0.35
13.6	136	0.3965
13.7	137	0.262
13.8	138	0.2548
13.9	139	0.4076
14	140	0.4977
14.1	141	0.2594
14.2	142	0.2291
14.3	143	0.4533
14.4	144	0.3904
14.5	145	0.3062
14.6	146	0.4365
14.7	147	0.4359
14.8	148	0.5045
14.9	149	0.3313
15	150	0.5789
15.1	151	0.3657
15.2	152	0.5651
15.3	153	0.3985
15.4	154	0.4484
15.5	155	0.3672
15.6	156	0.3599
15.7	157	0.4179
15.8	158	0.5669
15.9	159	0.3347
16	160	0.2686
16.1	161	0.5467
16.2	162	0.5452
16.3	163	0.3515
16.4	164	0.4816
16.5	165	0.5629
16.6	166	0.3425
16.7	167	0.3281
16.8	168	0.2889
16.9	169	0.3182
17	170	0.4708
17.1	171	0.3549
17.2	172	0.4268
17.3	173	0.372
17.4	174	0.4223
17.5	175	0.4527
17.6	176	0.4694
17.7	177	0.3699
17.8	178	0.3664
17.9	179	0.359
18	180	0.4517
18.1	181	0.7228
18.2	182	0.2837
18.3	183	0.3494
18.4	184	0.4592
18.5	185	0.4135
18.6	186	0.4448
18.7	187	0.2118
18.8	188	0.2517
18.9	189	0.3107
19	190	0.211
19.1	191	0.3367
19.2	192	0.4107
19.3	193	0.3983
19.4	194	0.4372
19.5	195	0.3076
19.6	196	0.4377
19.7	197	0.4183
19.8	198	0.3015
19.9	199	0.4512
20	200	0.4256
20.1	201	0.3238
20.2	202	0.4708
20.3	203	0.3411
20.4	204	0.4339
20.5	205	0.3037
20.6	206	0.405
20.7	207	0.4015
20.8	208	0.7418
20.9	209	0.185
21	210	0.4157
21.1	211	0.352
21.2	212	0.3853
21.3	213	0.2892
21.4	214	0.3843
21.5	215	0.4909
21.6	216	0.4513
21.7	217	0.6307
21.8	218	0.3345
21.9	219	0.5423
22	220	0.575
22.1	221	0.6935
22.2	222	0.2718
22.3	223	0.3215
22.4	224	0.3297
22.5	225	0.261
22.6	226	0.399
22.7	227	0.4995
22.8	228	0.7171
22.9	229	0.4295
23	230	0.3276
23.1	231	0.3917
23.2	232	0.6445
23.3	233	0.4224
23.4	234	0.1706
23.5	235	0.3298
23.6	236	0.3098
23.7	237	0.485
23.8	238	0.5609
23.9	239	0.3299
24	240	0.361
24.1	241	0.514
24.2	242	0.4033
24.3	243	0.3398
24.4	244	0.4527
24.5	245	0.1934
24.6	246	0.6856
24.7	247	0.3198
24.8	248	0.5319
24.9	249	0.4427
25	250	0.3539
25.1	251	0.4533
25.2	252	0.3348
25.3	253	0.321
25.4	254	0.2953
25.5	255	0.3242
25.6	256	0.3052
25.7	257	0.2856
25.8	258	0.2796
25.9	259	0.2413
26	260	0.3758
26.1	261	0.2616
26.2	262	0.3482
26.3	263	0.3979
26.4	264	0.2823
26.5	265	0.2526
26.6	266	0.3565
26.7	267	0.3693
26.8	268	0.4732
26.9	269	0.3635
27	270	0.4668
27.1	271	0.2915
27.2	272	0.4515
27.3	273	0.3621
27.4	274	0.3694
27.5	275	0.4032
27.6	276	0.2567
27.7	277	0.4123
27.8	278	0.3381
27.9	279	0.3902
28	280	0.2217
28.1	281	0.462
28.2	282	0.3068
28.3	283	0.3092
28.4	284	0.2407
28.5	285	0.5035
28.6	286	0.3549
28.7	287	0.2779
28.8	288	0.2408
28.9	289	0.3266
29	290	0.5047
29.1	291	0.326
29.2	292	0.4191
29.3	293	0.3678
29.4	294	0.351
29.5	295	0.2755
29.6	296	0.5533
29.7	297	0.3229
29.8	298	0.3614
29.9	299	0.4286
30	300	0.3982
30.1	301	0.2506
30.2	302	0.3974
30.3	303	0.4183
30.4	304	0.3295
30.5	305	0.3609
30.6	306	0.4352
30.7	307	0.5279
30.8	308	0.1717
30.9	309	0.2242
31	310	0.4878
31.1	311	0.2691
31.2	312	0.274
31.3	313	0.3659
31.4	314	0.3368
31.5	315	0.2508
31.6	316	0.4042
31.7	317	0.2588
31.8	318	0.3599
31.9	319	0.5228
32	320	0.3578
32.1	321	0.27
32.2	322	0.2549
32.3	323	0.1884
32.4	324	0.2017
32.5	325	0.2232
32.6	326	0.4576
32.7	327	0.5838
32.8	328	0.2173
32.9	329	0.4826
33	330	0.5105
33.1	331	0.4028
33.2	332	0.269
33.3	333	0.4898
33.4	334	0.3109
33.5	335	0.2882
33.6	336	0.3533
33.7	337	0.2978
33.8	338	0.2585
33.9	339	0.2396
34	340	0.3865
34.1	341	0.298
34.2	342	0.2712
34.3	343	0.2303
34.4	344	0.3978
34.5	345	0.5059
34.6	346	0.3797
34.7	347	0.3422
34.8	348	0.2546
34.9	349	0.3234
35	350	0.3894
35.1	351	0.2704
35.2	352	0.3839
35.3	353	0.2339
35.4	354	0.3568
35.5	355	0.2599
35.6	356	0.2306
35.7	357	0.3649
35.8	358	0.5513
35.9	359	0.3397
36	360	0.1892
36.1	361	0.4737
36.2	362	0.2169
36.3	363	0.2616
36.4	364	0.3446
36.5	365	0.3588
36.6	366	0.2608
36.7	367	0.5082
36.8	368	0.3334
36.9	369	0.3179
37	370	0.2527
37.1	371	0.31
37.2	372	0.3548
37.3	373	0.3799
37.4	374	0.265
37.5	375	0.3708
37.6	376	0.2476
37.7	377	0.3083
37.8	378	0.2837
37.9	379	0.3857
38	380	0.3795
38.1	381	0.1801
38.2	382	0.256
38.3	383	0.4112
38.4	384	0.3012
38.5	385	0.2246
38.6	386	0.282
38.7	387	0.4271
38.8	388	0.3112
38.9	389	0.2932
39	390	0.3081
39.1	391	0.4876
39.2	392	0.3061
39.3	393	0.3746
39.4	394	0.3263
39.5	395	0.2001
39.6	396	0.4132
39.7	397	0.2273
39.8	398	0.3271
39.9	399	0.4668
40	400	0.4377
40.1	401	0.3375
40.2	402	0.299
40.3	403	0.3439
40.4	404	0.5252
40.5	405	0.278
40.6	406	0.4567
40.7	407	0.3975
40.8	408	0.2297
40.9	409	0.3184
41	410	0.5539
41.1	411	0.2677
41.2	412	0.3514
41.3	413	0.3054
41.4	414	0.2812
41.5	415	0.3089
41.6	416	0.3288
41.7	417	0.4503
41.8	418	0.4691
41.9	419	0.4646
42	420	0.3019
42.1	421	0.1849
42.2	422	0.6423
42.3	423	0.369
42.4	424	0.4423
42.5	425	0.2225
42.6	426	0.2794
42.7	427	0.384
42.8	428	0.5676
42.9	429	0.2286
43	430	0.3161
43.1	431	0.2528
43.2	432	0.2774
43.3	433	0.2572
43.4	434	0.3959
43.5	435	0.3299
43.6	436	0.3162
43.7	437	0.2384
43.8	438	0.3055
43.9	439	0.1938
44	440	0.3408
44.1	441	0.3197
44.2	442	0.5009
44.3	443	0.5264
44.4	444	0.3059
44.5	445	0.3853
44.6	446	0.2999
44.7	447	0.4281
44.8	448	0.3635
44.9	449	0.2984
45	450	0.387
45.1	451	0.4201
45.2	452	0.5259
45.3	453	0.3535
45.4	454	0.2732
45.5	455	0.2078
45.6	456	0.3357
45.7	457	0.3267
45.8	458	0.2516
45.9	459	0.3633
46	460	0.4368
46.1	461	0.3331
46.2	462	0.4283
46.3	463	0.2977
46.4	464	0.3117
46.5	465	0.2626
46.6	466	0.2884
46.7	467	0.2992
46.8	468	0.3515
46.9	469	0.4441
47	470	0.3263
47.1	471	0.4376
47.2	472	0.2755
47.3	473	0.3912
47.4	474	0.3258
47.5	475	0.5613
47.6	476	0.3544
47.7	477	0.3878
47.8	478	0.2804
47.9	479	0.6479
48	480	0.3825
48.1	481	0.3879
48.2	482	0.3838
48.3	483	0.3674
48.4	484	0.3444
48.5	485	0.2921
48.6	486	0.3253
48.7	487	0.4092
48.8	488	0.4225
48.9	489	0.3929
49	490	0.2694
49.1	491	0.399
49.2	492	0.2918
49.3	493	0.5699
49.4	494	0.4073
49.5	495	0.4099
49.6	496	0.4049
49.7	497	0.4045
49.8	498	0.5265
49.9	499	0.5185
50	500	0.2487
50.1	501	0.2349
50.2	502	0.2834
50.3	503	0.3575
50.4	504	0.2332
50.5	505	0.3081
50.6	506	0.4152
50.7	507	0.2991
50.8	508	0.4024
50.9	509	0.2778
51	510	0.3435
51.1	511	0.3765
51.2	512	0.5861
51.3	513	0.3141
51.4	514	0.313
51.5	515	0.313
51.6	516	0.4398
51.7	517	0.4428
51.8	518	0.3987
51.9	519	0.3484
52	520	0.4684
52.1	521	0.3188
52.2	522	0.6492
52.3	523	0.3393
52.4	524	0.3743
52.5	525	0.34
52.6	526	0.4994
52.7	527	0.4296
52.8	528	0.5342
52.9	529	0.4182
53	530	0.3564
53.1	531	0.2596
53.2	532	0.4465
53.3	533	0.3787
53.4	534	0.3608
53.5	535	0.4188
53.6	536	0.1774
53.7	537	0.3126
53.8	538	0.2998
53.9	539	0.3282
54	540	0.4039
54.1	541	0.2988
54.2	542	0.3697
54.3	543	0.4583
54.4	544	0.6705
54.5	545	0.3844
54.6	546	0.381
54.7	547	0.354
54.8	548	0.3518
54.9	549	0.6352
55	550	0.2676
55.1	551	0.8027
55.2	552	0.4412
55.3	553	0.6515
55.4	554	0.6118
55.5	555	0.3903
55.6	556	0.5303
55.7	557	0.3157
55.8	558	0.3998
55.9	559	0.5417
56	560	0.4434
56.1	561	0.4815
56.2	562	0.3665
56.3	563	0.5775
56.4	564	0.3927
56.5	565	0.3767
56.6	566	0.2717
56.7	567	0.2805
56.8	568	0.3874
56.9	569	0.3969
57	570	0.3072
57.1	571	0.3885
57.2	572	0.422
57.3	573	0.3217
57.4	574	0.388
57.5	575	0.3726
57.6	576	0.3322
57.7	577	0.4102
57.8	578	0.4501
57.9	579	0.3733
58	580	0.3719
58.1	581	0.4814
58.2	582	0.4331
58.3	583	0.349
58.4	584	0.4845
58.5	585	0.4616
58.6	586	0.5343
58.7	587	0.5856
58.8	588	0.407
58.9	589	0.3
59	590	0.485
59.1	591	0.2574
59.2	592	0.3507
59.3	593	0.5235
59.4	594	0.4558
59.5	595	0.4714
59.6	596	0.4487
59.7	597	0.319
59.8	598	0.3575
59.9	599	0.3146
60	600	0.3206
60.1	601	0.1463
60.2	602	0.2409
60.3	603	0.3475
60.4	604	0.3038
60.5	605	0.2449
60.6	606	0.5436
60.7	607	0.3391
60.8	608	0.4124
60.9	609	0.1889
61	610	0.4331
61.1	611	0.4199
61.2	612	0.4067
61.3	613	0.3308
61.4	614	0.5155
61.5	615	0.4793
61.6	616	0.5539
61.7	617	0.4728
61.8	618	0.3746
61.9	619	0.1714
62	620	0.4247
62.1	621	0.3282
62.2	622	0.5354
62.3	623	0.367
62.4	624	0.4525
62.5	625	0.2448
62.6	626	0.4453
62.7	627	0.3992
62.8	628	0.2115
62.9	629	0.5031
63	630	0.3563
63.1	631	0.2916
63.2	632	0.3001
63.3	633	0.2889
63.4	634	0.3127
63.5	635	0.3725
63.6	636	0.3629
63.7	637	0.2288
63.8	638	0.3688
63.9	639	0.303
64	640	0.3581
64.1	641	0.2753
64.2	642	0.3484
64.3	643	0.3434
64.4	644	0.3061
64.5	645	0.3625
64.6	646	0.3859
64.7	647	0.5066
64.8	648	0.3694
64.9	649	0.3089
65	650	0.3217
65.1	651	0.4022
65.2	652	0.3745
65.3	653	0.3023
65.4	654	0.5994
65.5	655	0.5759
65.6	656	0.4791
65.7	657	0.2927
65.8	658	0.7071
65.9	659	0.3732
66	660	0.1917
66.1	661	0.2976
66.2	662	0.3181
66.3	663	0.4284
66.4	664	0.3905
66.5	665	0.3644
66.6	666	0.305
66.7	667	0.5457
66.8	668	0.4055
66.9	669	0.3176
67	670	0.2462
67.1	671	0.3318
67.2	672	0.4419
67.3	673	0.322
67.4	674	0.4605
67.5	675	0.1863
67.6	676	0.2635
67.7	677	0.279
67.8	678	0.2375
67.9	679	0.5536
68	680	0.2875
68.1	681	0.3324
68.2	682	0.3262
68.3	683	0.3822
68.4	684	0.3453
68.5	685	0.2795
68.6	686	0.4163
68.7	687	0.4904
68.8	688	0.4382
68.9	689	0.3049
69	690	0.4072
69.1	691	0.5608
69.2	692	0.6111
69.3	693	0.3999
69.4	694	0.3262
69.5	695	0.3935
69.6	696	0.516
69.7	697	0.4724
69.8	698	0.5394
69.9	699	0.3702
70	700	0.473
70.1	701	0.3612
70.2	702	0.2823
70.3	703	0.3138
70.4	704	0.4426
70.5	705	0.3272
70.6	706	0.3088
70.7	707	0.4024
70.8	708	0.6813
70.9	709	0.3301
71	710	0.369
71.1	711	0.2325
71.2	712	0.3202
71.3	713	0.3331
71.4	714	0.3068
71.5	715	0.4929
71.6	716	0.3793
71.7	717	0.4263
71.8	718	0.4464
71.9	719	0.2942
72	720	0.4459
72.1	721	0.4303
72.2	722	0.4657
72.3	723	0.3315
72.4	724	0.4307
72.5	725	0.4202
72.6	726	0.3849
72.7	727	0.3378
72.8	728	0.3792
72.9	729	0.5321
73	730	0.5184
73.1	731	0.567
73.2	732	0.2847
73.3	733	0.4421
73.4	734	0.3082
73.5	735	0.3883
73.6	736	0.3538
73.7	737	0.2702
73.8	738	0.3972
73.9	739	0.2648
74	740	0.2725
74.1	741	0.5354
74.2	742	0.3577
74.3	743	0.4685
74.4	744	0.4265
74.5	745	0.3141
74.6	746	0.418
74.7	747	0.5991
74.8	748	0.3697
74.9	749	0.3541
75	750	0.5507
75.1	751	0.4797
75.2	752	0.4514
75.3	753	0.371
75.4	754	0.445
75.5	755	0.4657
75.6	756	0.3827
75.7	757	0.3648
75.8	758	0.2802
75.9	759	0.5857
76	760	0.2723
76.1	761	0.4268
76.2	762	0.4357
76.3	763	0.3708
76.4	764	0.2544
76.5	765	0.3245
76.6	766	0.2609
76.7	767	0.4182
76.8	768	0.2775
76.9	769	0.2122
77	770	0.4725
77.1	771	0.4542
77.2	772	0.2595
77.3	773	0.3472
77.4	774	0.3892
77.5	775	0.5661
77.6	776	0.6022
77.7	777	0.5259
77.8	778	0.3832
77.9	779	0.4893
78	780	0.4323
78.1	781	0.4393
78.2	782	0.2601
78.3	783	0.4
78.4	784	0.3835
78.5	785	0.3371
78.6	786	0.2864
78.7	787	0.3682
78.8	788	0.3213
78.9	789	0.471
79	790	0.2904
79.1	791	0.2667
79.2	792	0.35
79.3	793	0.2635
79.4	794	0.3619
79.5	795	0.2177
79.6	796	0.294
79.7	797	0.3518
79.8	798	0.2894
79.9	799	0.3514
80	800	0.3312
80.1	801	0.5519
80.2	802	0.1594
80.3	803	0.3684
80.4	804	0.3328
80.5	805	0.2581
80.6	806	0.2565
80.7	807	0.4869
80.8	808	0.3012
80.9	809	0.4424
81	810	0.195
81.1	811	0.354
81.2	812	0.2917
81.3	813	0.4805
81.4	814	0.4185
81.5	815	0.2378
81.6	816	0.395
81.7	817	0.4174
81.8	818	0.4317
81.9	819	0.5719
82	820	0.4798
82.1	821	0.6747
82.2	822	0.6494
82.3	823	0.503
82.4	824	0.1915
82.5	825	0.18
82.6	826	0.5192
82.7	827	0.2861
82.8	828	0.3537
82.9	829	0.2603
83	830	0.3044
83.1	831	0.3277
83.2	832	0.6673
83.3	833	0.3985
83.4	834	0.4072
83.5	835	0.5288
83.6	836	0.6508
83.7	837	0.3059
83.8	838	0.3247
83.9	839	0.5182
84	840	0.7661
84.1	841	0.3008
84.2	842	0.3094
84.3	843	0.7667
84.4	844	0.4103
84.5	845	0.4041
84.6	846	0.4497
84.7	847	0.2965
84.8	848	0.5019
84.9	849	0.3717
85	850	0.2955
85.1	851	0.3313
85.2	852	0.4575
85.3	853	0.4162
85.4	854	0.8413
85.5	855	0.3163
85.6	856	0.3222
85.7	857	0.3759
85.8	858	0.6945
85.9	859	0.4216
86	860	0.3587
86.1	861	0.3595
86.2	862	0.3111
86.3	863	0.3987
86.4	864	0.2662
86.5	865	0.2384
86.6	866	0.2941
86.7	867	0.4878
86.8	868	0.5065
86.9	869	0.5378
87	870	0.6576
87.1	871	0.3911
87.2	872	0.3253
87.3	873	0.4539
87.4	874	0.521
87.5	875	0.5505
87.6	876	0.4627
87.7	877	0.3948
87.8	878	0.4981
87.9	879	0.419
88	880	0.2789
88.1	881	0.5475
88.2	882	0.2347
88.3	883	0.698
88.4	884	0.3052
88.5	885	0.6435
88.6	886	0.5048
88.7	887	0.481
88.8	888	0.7538
88.9	889	0.7089
89	890	0.5864
89.1	891	0.4462
89.2	892	0.5297
89.3	893	0.7333
89.4	894	0.5089
89.5	895	0.5582
89.6	896	0.5168
89.7	897	0.6674
89.8	898	0.3767
89.9	899	0.5422
90	900	0.3488
90.1	901	0.4532
90.2	902	0.3995
90.3	903	0.6403
90.4	904	0.4557
90.5	905	0.7943
90.6	906	0.3752
90.7	907	0.3444
90.8	908	0.2177
90.9	909	0.3122
91	910	0.2084
91.1	911	0.2456
91.2	912	0.2589
91.3	913	0.5085
91.4	914	0.3592
91.5	915	0.2932
91.6	916	0.2641
91.7	917	0.3238
91.8	918	0.3486
91.9	919	0.2524
92	920	0.2836
92.1	921	0.1926
92.2	922	0.2035
92.3	923	0.3775
92.4	924	0.3898
92.5	925	0.2961
92.6	926	0.223
92.7	927	0.1582
92.8	928	0.3663
92.9	929	0.4127
93	930	0.2399
93.1	931	0.3205
93.2	932	0.2879
93.3	933	0.2418
93.4	934	0.2633
93.5	935	0.2135
93.6	936	0.3429
93.7	937	0.3601
93.8	938	0.3006
93.9	939	0.4196
94	940	0.2492
94.1	941	0.3569
94.2	942	0.4267
94.3	943	0.4072
94.4	944	0.1875
94.5	945	0.3694
94.6	946	0.2897
94.7	947	0.4247
94.8	948	0.4496
94.9	949	0.2724
95	950	0.3949
95.1	951	0.3888
95.2	952	0.4424
95.3	953	0.547
95.4	954	0.5537
95.5	955	0.4836
95.6	956	0.4684
95.7	957	0.2381
95.8	958	0.4831
95.9	959	0.2425
96	960	0.354
96.1	961	0.2749
96.2	962	0.4257
96.3	963	0.2968
96.4	964	0.36
96.5	965	0.297
96.6	966	0.4534
96.7	967	0.205
96.8	968	0.525
96.9	969	0.5049
97	970	0.4711
97.1	971	0.3171
97.2	972	0.2512
97.3	973	0.2315
97.4	974	0.3991
97.5	975	0.3741
97.6	976	0.291
97.7	977	0.4094
97.8	978	0.2503
97.9	979	0.3979
98	980	0.2655
98.1	981	0.3076
98.2	982	0.6121
98.3	983	0.4433
98.4	984	0.4222
98.5	985	0.3904
98.6	986	0.5388
98.7	987	0.4189
98.8	988	0.547
98.9	989	0.4377
99	990	0.3814
99.1	991	0.2986
99.2	992	0.446
99.3	993	0.3384
99.4	994	0.5316
99.5	995	0.3505
99.6	996	0.1896
99.7	997	0.4602
99.8	998	0.3955
99.9	999	0.2662
100	1000	0.4621
100.1	1001	0.2871
100.2	1002	0.4013
100.3	1003	0.2181
100.4	1004	0.5211
100.5	1005	0.4834
100.6	1006	0.5069
100.7	1007	0.341
100.8	1008	0.2728
100.9	1009	0.3434
101	1010	0.3995
101.1	1011	0.3681
101.2	1012	0.3082
101.3	1013	0.2399
101.4	1014	0.2708
101.5	1015	0.6214
101.6	1016	0.4256
101.7	1017	0.3379
101.8	1018	0.4228
101.9	1019	0.382
102	1020	0.5904
102.1	1021	0.4646
102.2	1022	0.5024
102.3	1023	0.5868
102.4	1024	0.4653
102.5	1025	0.2761
102.6	1026	0.2731
102.7	1027	0.2093
102.8	1028	0.4791
102.9	1029	0.2988
103	1030	0.3827
103.1	1031	0.719
103.2	1032	0.2713
103.3	1033	0.4412
103.4	1034	0.2502
103.5	1035	0.41
103.6	1036	0.522
103.7	1037	0.432
103.8	1038	0.4278
103.9	1039	0.3471
104	1040	0.5006
104.1	1041	0.3066
104.2	1042	0.4735
104.3	1043	0.6637
104.4	1044	0.5164
104.5	1045	0.4421
104.6	1046	0.3854
104.7	1047	0.4132
104.8	1048	1.0489
104.9	1049	0.7926
105	1050	0.5587
105.1	1051	0.3571
105.2	1052	0.4365
105.3	1053	0.3718
105.4	1054	0.3554
105.5	1055	0.4843
105.6	1056	0.3594
105.7	1057	0.5902
105.8	1058	0.5994
105.9	1059	0.4665
106	1060	0.6412
106.1	1061	0.3901
106.2	1062	0.6517
106.3	1063	0.3072
106.4	1064	0.5672
106.5	1065	0.549
106.6	1066	0.375
106.7	1067	0.3409
106.8	1068	0.4598
106.9	1069	0.387
107	1070	0.2969
107.1	1071	0.4442
107.2	1072	0.5221
107.3	1073	0.3766
107.4	1074	0.6811
107.5	1075	0.554
107.6	1076	0.3291
107.7	1077	0.3761
107.8	1078	0.6342
107.9	1079	0.4857
108	1080	0.264
108.1	1081	0.5762
108.2	1082	0.2863
108.3	1083	0.4555
108.4	1084	0.5562
108.5	1085	0.3615
108.6	1086	0.4289
108.7	1087	0.7255
108.8	1088	0.5132
108.9	1089	0.6544
109	1090	0.6464
109.1	1091	0.7795
109.2	1092	0.4703
109.3	1093	0.3556
109.4	1094	0.3254
109.5	1095	0.4751
109.6	1096	0.4814
109.7	1097	0.4792
109.8	1098	0.6884
109.9	1099	0.3242
110	1100	0.4027
110.1	1101	0.6069
110.2	1102	0.762
110.3	1103	0.4721
110.4	1104	0.6539
110.5	1105	0.6615
110.6	1106	0.3868
110.7	1107	0.5271
110.8	1108	0.416
110.9	1109	0.4432
111	1110	0.6474
111.1	1111	0.3378
111.2	1112	0.2469
111.3	1113	0.5811
111.4	1114	0.8425
111.5	1115	0.3892
111.6	1116	0.5496
111.7	1117	0.5276
111.8	1118	0.52
111.9	1119	0.2399
112	1120	0.3567
112.1	1121	0.2251
112.2	1122	0.4326
112.3	1123	0.2456
112.4	1124	0.5939
112.5	1125	0.3305
112.6	1126	0.3709
112.7	1127	0.5914
112.8	1128	0.3665
112.9	1129	0.3987
113	1130	0.3775
113.1	1131	0.5221
113.2	1132	0.3849
113.3	1133	0.2997
113.4	1134	0.3349
113.5	1135	0.4624
113.6	1136	0.3668
113.7	1137	0.4834
113.8	1138	0.5037
113.9	1139	0.3427
114	1140	0.5748
114.1	1141	0.5164
114.2	1142	0.6577
114.3	1143	0.2842
114.4	1144	0.3372
114.5	1145	0.3009
114.6	1146	0.5232
114.7	1147	0.4885
114.8	1148	0.364
114.9	1149	0.4488
115	1150	0.4697
115.1	1151	0.659
115.2	1152	0.2825
115.3	1153	0.4117
115.4	1154	0.4063
115.5	1155	0.2402
115.6	1156	0.3668
115.7	1157	0.3564
115.8	1158	0.2145
115.9	1159	0.2364
116	1160	0.5678
116.1	1161	0.5985
116.2	1162	0.4517
116.3	1163	0.3908
116.4	1164	0.2784
116.5	1165	0.3254
116.6	1166	0.3339
116.7	1167	0.3428
116.8	1168	0.2543
116.9	1169	0.3884
117	1170	0.2232
117.1	1171	0.568
117.2	1172	0.384
117.3	1173	0.5281
117.4	1174	0.1938
117.5	1175	0.415
117.6	1176	0.4363
117.7	1177	0.5931
117.8	1178	0.5086
117.9	1179	0.2483
118	1180	0.2253
118.1	1181	0.4483
118.2	1182	0.4721
118.3	1183	0.285
118.4	1184	0.4517
118.5	1185	0.3493
118.6	1186	0.2542
118.7	1187	0.4701
118.8	1188	0.3064
118.9	1189	0.3519
119	1190	0.3242
119.1	1191	0.2582
119.2	1192	0.283
119.3	1193	0.465
119.4	1194	0.3496
119.5	1195	0.4363
119.6	1196	0.4394
119.7	1197	0.3381
119.8	1198	0.4343
119.9	1199	0.4436
120	1200	0.4428
120.1	1201	0.4204
120.2	1202	0.4489
120.3	1203	0.3271
120.4	1204	0.476
120.5	1205	0.7889
120.6	1206	0.4665
120.7	1207	0.5069
120.8	1208	0.3982
120.9	1209	0.5237
121	1210	0.4105
121.1	1211	0.4872
121.2	1212	0.4337
121.3	1213	0.8668
121.4	1214	0.4901
121.5	1215	0.5372
121.6	1216	0.5373
121.7	1217	0.4083
121.8	1218	0.4127
121.9	1219	0.4627
122	1220	0.4947
122.1	1221	0.3711
122.2	1222	0.4377
122.3	1223	0.3432
122.4	1224	0.3776
122.5	1225	0.5628
122.6	1226	0.54
122.7	1227	0.4909
122.8	1228	0.4538
122.9	1229	0.5016
123	1230	0.3269
123.1	1231	0.2855
123.2	1232	0.4403
123.3	1233	0.6004
123.4	1234	0.4897
123.5	1235	0.4436
123.6	1236	0.3918
123.7	1237	0.6112
123.8	1238	0.4499
123.9	1239	0.3292
124	1240	0.5035
124.1	1241	0.5279
124.2	1242	0.2933
124.3	1243	0.4227
124.4	1244	0.5324
124.5	1245	0.6418
124.6	1246	0.2225
124.7	1247	0.291
124.8	1248	0.6639
124.9	1249	0.3308
125	1250	0.4402
125.1	1251	0.4986
125.2	1252	0.5164
125.3	1253	0.5821
125.4	1254	0.3096
125.5	1255	0.521
125.6	1256	0.2197
125.7	1257	0.1567
125.8	1258	0.3545
125.9	1259	0.3646
126	1260	0.4882
126.1	1261	0.6765
126.2	1262	0.4331
126.3	1263	0.7551
126.4	1264	0.3971
126.5	1265	0.29
126.6	1266	0.4902
126.7	1267	0.4149
126.8	1268	0.5344
126.9	1269	0.7655
127	1270	0.4602
127.1	1271	0.4876
127.2	1272	0.4812
127.3	1273	0.519
127.4	1274	0.576
127.5	1275	0.6455
127.6	1276	0.6447
127.7	1277	0.2708
127.8	1278	0.4546
127.9	1279	0.5379
128	1280	0.5278
128.1	1281	0.3221
128.2	1282	0.3897
128.3	1283	0.5472
128.4	1284	0.6075
128.5	1285	0.6006
128.6	1286	0.4489
128.7	1287	0.5811
128.8	1288	0.3812
128.9	1289	0.3569
129	1290	0.4918
129.1	1291	0.2769
129.2	1292	0.624
129.3	1293	0.4331
129.4	1294	0.4127
129.5	1295	0.5893
129.6	1296	0.3147
129.7	1297	0.4261
129.8	1298	0.5384
129.9	1299	0.4688
130	1300	0.4201
130.1	1301	0.572
130.2	1302	0.2621
130.3	1303	0.5619
130.4	1304	0.6409
130.5	1305	0.2826
130.6	1306	0.4949
130.7	1307	0.6097
130.8	1308	0.6997
130.9	1309	0.4343
131	1310	0.4182
131.1	1311	0.5637
131.2	1312	0.3539
131.3	1313	0.4588
131.4	1314	0.6654
131.5	1315	0.4674
131.6	1316	0.4553
131.7	1317	0.4275
131.8	1318	0.43
131.9	1319	0.5477
132	1320	0.3895
132.1	1321	0.6232
132.2	1322	0.666
132.3	1323	0.5473
132.4	1324	0.3751
132.5	1325	0.4412
132.6	1326	0.5416
132.7	1327	0.502
132.8	1328	0.3249
132.9	1329	0.3484
133	1330	0.3193
133.1	1331	0.4428
133.2	1332	0.4953
133.3	1333	0.5616
133.4	1334	0.3656
133.5	1335	0.438
133.6	1336	0.3125
133.7	1337	0.6089
133.8	1338	0.417
133.9	1339	0.4721
134	1340	0.4353
134.1	1341	0.4194
134.2	1342	0.2957
134.3	1343	0.4166
134.4	1344	0.2854
134.5	1345	0.4225
134.6	1346	0.3996
134.7	1347	0.5283
134.8	1348	0.3377
134.9	1349	0.4068
135	1350	0.3769
135.1	1351	0.3763
135.2	1352	0.4438
135.3	1353	0.6276
135.4	1354	0.3755
135.5	1355	0.5471
135.6	1356	0.5085
135.7	1357	0.2222
135.8	1358	0.2832
135.9	1359	0.5234
136	1360	0.3939
136.1	1361	0.537
136.2	1362	0.4326
136.3	1363	0.4182
136.4	1364	0.4436
136.5	1365	0.4916
136.6	1366	0.4746
136.7	1367	0.5603
136.8	1368	0.4411
136.9	1369	0.4212
137	1370	0.5258
137.1	1371	0.5743
137.2	1372	0.3536
137.3	1373	0.3914
137.4	1374	0.3159
137.5	1375	0.4277
137.6	1376	0.4059
137.7	1377	0.4027
137.8	1378	0.4331
137.9	1379	0.4648
138	1380	0.5217
138.1	1381	0.6286
138.2	1382	0.2606
138.3	1383	0.3548
138.4	1384	0.3697
138.5	1385	0.3853
138.6	1386	0.3256
138.7	1387	0.3859
138.8	1388	0.3439
138.9	1389	0.3762
139	1390	0.2677
139.1	1391	0.4573
139.2	1392	0.3235
139.3	1393	0.3258
139.4	1394	0.2717
139.5	1395	0.4394
139.6	1396	0.4487
139.7	1397	0.4736
139.8	1398	0.5338
139.9	1399	0.4142
140	1400	0.4782
140.1	1401	0.3671
140.2	1402	0.2696
140.3	1403	0.3036
140.4	1404	0.3594
140.5	1405	0.3104
140.6	1406	0.5099
140.7	1407	0.3208
140.8	1408	0.3172
140.9	1409	0.3626
141	1410	0.3678
141.1	1411	0.365
141.2	1412	0.3562
141.3	1413	0.342
141.4	1414	0.457
141.5	1415	0.4733
141.6	1416	0.6252
141.7	1417	0.5213
141.8	1418	0.3681
141.9	1419	0.4717
142	1420	0.4893
142.1	1421	0.5264
142.2	1422	0.3412
142.3	1423	0.381
142.4	1424	0.4791
142.5	1425	0.3797
142.6	1426	0.4106
142.7	1427	0.6929
142.8	1428	0.414
142.9	1429	0.585
143	1430	0.5429
143.1	1431	0.541
143.2	1432	0.3695
143.3	1433	0.2881
143.4	1434	0.3198
143.5	1435	0.3505
143.6	1436	0.6683
143.7	1437	0.5297
143.8	1438	0.2789
143.9	1439	0.3702
144	1440	0.2851
144.1	1441	0.4784
144.2	1442	0.51
144.3	1443	0.2415
144.4	1444	0.3953
144.5	1445	0.3276
144.6	1446	0.5907
144.7	1447	0.3452
144.8	1448	0.3012
144.9	1449	0.4545
145	1450	0.3806
145.1	1451	0.4586
145.2	1452	0.4586
145.3	1453	0.49
145.4	1454	0.3956
145.5	1455	0.2703
145.6	1456	0.2172
145.7	1457	0.3273
145.8	1458	0.2761
145.9	1459	0.2684
146	1460	0.3791
146.1	1461	0.5011
146.2	1462	0.3442
146.3	1463	0.4545
146.4	1464	0.4631
146.5	1465	0.377
146.6	1466	0.2343
146.7	1467	0.1883
146.8	1468	0.4554
146.9	1469	0.3268
147	1470	0.3836
147.1	1471	0.5111
147.2	1472	0.3758
147.3	1473	0.5249
147.4	1474	0.423
147.5	1475	0.2966
147.6	1476	0.4057
147.7	1477	0.3687
147.8	1478	0.4304
147.9	1479	0.3427
148	1480	0.3287
148.1	1481	0.5098
148.2	1482	0.4175
148.3	1483	0.5774
148.4	1484	0.4285
148.5	1485	0.4724
148.6	1486	0.3092
148.7	1487	0.3077
148.8	1488	0.6606
148.9	1489	0.5321
149	1490	0.56
149.1	1491	0.2683
149.2	1492	0.5457
149.3	1493	0.492
149.4	1494	0.5088
149.5	1495	0.3671
149.6	1496	0.3808
149.7	1497	0.5463
149.8	1498	0.6001
149.9	1499	0.5639
150	1500	0.4698
150.1	1501	0.4887
150.2	1502	0.3661
150.3	1503	0.4652
150.4	1504	0.3394
150.5	1505	0.5337
150.6	1506	0.3007
150.7	1507	0.3588
150.8	1508	0.4886
150.9	1509	0.4876
151	1510	0.6659
151.1	1511	0.3832
151.2	1512	0.6603
151.3	1513	0.4492
151.4	1514	0.4407
151.5	1515	0.407
151.6	1516	0.8007
151.7	1517	0.4134
151.8	1518	0.5433
151.9	1519	0.7274
152	1520	0.6313
152.1	1521	0.3638
152.2	1522	0.5173
152.3	1523	0.4796
152.4	1524	0.2643
152.5	1525	0.4162
152.6	1526	0.3563
152.7	1527	0.5029
152.8	1528	0.3753
152.9	1529	0.2594
153	1530	0.2804
153.1	1531	0.2984
153.2	1532	0.5214
153.3	1533	0.4277
153.4	1534	0.551
153.5	1535	0.7479
153.6	1536	0.2948
153.7	1537	0.5304
153.8	1538	0.3665
153.9	1539	0.2922
154	1540	0.3578
154.1	1541	0.2859
154.2	1542	0.5326
154.3	1543	0.3888
154.4	1544	0.3789
154.5	1545	0.3119
154.6	1546	0.3548
154.7	1547	0.478
154.8	1548	0.511
154.9	1549	0.251
155	1550	0.5021
155.1	1551	0.3248
155.2	1552	0.5298
155.3	1553	0.3539
155.4	1554	0.5665
155.5	1555	0.5341
155.6	1556	0.2872
155.7	1557	0.431
155.8	1558	0.373
155.9	1559	0.5396
156	1560	0.3076
156.1	1561	0.6093
156.2	1562	0.4128
156.3	1563	0.5548
156.4	1564	0.6152
156.5	1565	0.3357
156.6	1566	0.4151
156.7	1567	0.5291
156.8	1568	0.4438
156.9	1569	0.307
157	1570	0.5313
157.1	1571	0.4401
157.2	1572	0.3915
157.3	1573	0.4147
157.4	1574	0.4522
157.5	1575	0.4473
157.6	1576	0.4378
157.7	1577	0.5243
157.8	1578	0.4596
157.9	1579	0.3795
158	1580	0.5145
158.1	1581	0.4732
158.2	1582	0.4808
158.3	1583	0.3236
158.4	1584	0.7112
158.5	1585	0.3998
158.6	1586	0.4561
158.7	1587	0.319
158.8	1588	0.3588
158.9	1589	0.3647
159	1590	0.5896
159.1	1591	0.4855
159.2	1592	0.4252
159.3	1593	0.4518
159.4	1594	0.5182
159.5	1595	0.4224
159.6	1596	0.2295
159.7	1597	0.428
159.8	1598	0.5813
159.9	1599	0.3778
160	1600	0.4484
160.1	1601	0.5355
160.2	1602	0.4018
160.3	1603	0.3041
160.4	1604	0.3933
160.5	1605	0.5652
160.6	1606	0.3738
160.7	1607	0.3683
160.8	1608	0.2814
160.9	1609	0.4287
161	1610	0.3947
161.1	1611	0.4795
161.2	1612	0.6013
161.3	1613	0.4873
161.4	1614	0.6283
161.5	1615	0.5048
161.6	1616	0.3261
161.7	1617	0.4496
161.8	1618	0.3131
161.9	1619	0.5107
162	1620	0.5206
162.1	1621	0.481
162.2	1622	0.4042
162.3	1623	0.4987
162.4	1624	0.4576
162.5	1625	0.4788
162.6	1626	0.3071
162.7	1627	0.5588
162.8	1628	0.5738
162.9	1629	0.3206
163	1630	0.4716
163.1	1631	0.4675
163.2	1632	0.5338
163.3	1633	0.4341
163.4	1634	0.4489
163.5	1635	0.6595
163.6	1636	0.373
163.7	1637	0.3837
163.8	1638	0.5327
163.9	1639	0.3146
164	1640	0.3304
164.1	1641	0.361
164.2	1642	0.4293
164.3	1643	0.318
164.4	1644	0.464
164.5	1645	0.7121
164.6	1646	0.3779
164.7	1647	0.3367
164.8	1648	0.6785
164.9	1649	0.6607
165	1650	0.2942
165.1	1651	0.6417
165.2	1652	0.4916
165.3	1653	0.3117
165.4	1654	0.3873
165.5	1655	0.4039
165.6	1656	0.5791
165.7	1657	0.3538
165.8	1658	0.3384
165.9	1659	0.4399
166	1660	0.5743
166.1	1661	0.635
166.2	1662	0.4894
166.3	1663	0.3696
166.4	1664	0.4259
166.5	1665	0.3354
166.6	1666	0.6109
166.7	1667	0.4434
166.8	1668	0.4371
166.9	1669	0.3844
167	1670	0.3426
167.1	1671	0.4703
167.2	1672	0.4084
167.3	1673	0.3407
167.4	1674	0.5018
167.5	1675	0.6236
167.6	1676	0.4947
167.7	1677	0.4592
167.8	1678	0.4018
167.9	1679	0.5677
168	1680	0.3342
168.1	1681	0.3155
168.2	1682	0.4544
168.3	1683	0.676
168.4	1684	0.5828
168.5	1685	0.5372
168.6	1686	0.8782
168.7	1687	0.4892
168.8	1688	0.2583
168.9	1689	0.4189
169	1690	0.3929
169.1	1691	0.3786
169.2	1692	0.4825
169.3	1693	0.3288
169.4	1694	0.4282
169.5	1695	0.4684
169.6	1696	0.405
169.7	1697	0.318
169.8	1698	0.3916
169.9	1699	0.3807
170	1700	0.5688
170.1	1701	0.3357
170.2	1702	0.6079
170.3	1703	0.4911
170.4	1704	0.4946
170.5	1705	0.3399
170.6	1706	0.5108
170.7	1707	0.4267
170.8	1708	0.583
170.9	1709	0.2901
171	1710	0.2551
171.1	1711	0.6342
171.2	1712	0.4326
171.3	1713	0.347
171.4	1714	0.2708
171.5	1715	0.5003
171.6	1716	0.3904
171.7	1717	0.3466
171.8	1718	0.4998
171.9	1719	0.391
172	1720	0.324
172.1	1721	0.365
172.2	1722	0.6851
172.3	1723	0.566
172.4	1724	0.3993
172.5	1725	0.4314
172.6	1726	0.3183
172.7	1727	0.2966
172.8	1728	0.3862
172.9	1729	0.4863
173	1730	0.2834
173.1	1731	0.3706
173.2	1732	0.3507
173.3	1733	0.3875
173.4	1734	0.4908
173.5	1735	0.498
173.6	1736	0.3538
173.7	1737	0.193
173.8	1738	0.4878
173.9	1739	0.5008
174	1740	0.4173
174.1	1741	0.5064
174.2	1742	0.2697
174.3	1743	0.3163
174.4	1744	0.4618
174.5	1745	0.4319
174.6	1746	0.3426
174.7	1747	0.5462
174.8	1748	0.659
174.9	1749	0.4994
175	1750	0.4434
175.1	1751	0.4224
175.2	1752	0.3591
175.3	1753	0.4404
175.4	1754	0.7449
175.5	1755	0.4318
175.6	1756	0.3305
175.7	1757	0.5522
175.8	1758	0.2823
175.9	1759	0.4542
176	1760	0.527
176.1	1761	0.3587
176.2	1762	0.2562
176.3	1763	0.6181
176.4	1764	0.4583
176.5	1765	0.598
176.6	1766	0.6101
176.7	1767	0.3788
176.8	1768	0.234
176.9	1769	0.3763
177	1770	0.3698
177.1	1771	0.5979
177.2	1772	0.3841
177.3	1773	0.4528
177.4	1774	0.3524
177.5	1775	0.428
177.6	1776	0.3354
177.7	1777	0.4057
177.8	1778	0.5352
177.9	1779	0.4971
178	1780	0.524
178.1	1781	0.4679
178.2	1782	0.5953
178.3	1783	0.4015
178.4	1784	0.261
178.5	1785	0.6563
178.6	1786	0.3606
178.7	1787	0.3776
178.8	1788	0.5366
178.9	1789	0.3355
179	1790	0.5394
179.1	1791	0.4562
179.2	1792	0.5602
179.3	1793	0.4877
179.4	1794	0.4091
179.5	1795	0.3799
179.6	1796	0.3465
179.7	1797	0.4828
179.8	1798	0.2685
179.9	1799	0.5745
180	1800	0.2953
180.1	1801	0.365
180.2	1802	0.4553
180.3	1803	0.2798
180.4	1804	0.4064
180.5	1805	0.4789
180.6	1806	0.4214
180.7	1807	0.5441
180.8	1808	0.3583
180.9	1809	0.3701
181	1810	0.3709
181.1	1811	0.3939
181.2	1812	0.3655
181.3	1813	0.3841
181.4	1814	0.4291
181.5	1815	0.4915
181.6	1816	0.4024
181.7	1817	0.579
181.8	1818	0.4242
181.9	1819	0.4467
182	1820	0.5183
182.1	1821	0.3696
182.2	1822	0.4226
182.3	1823	0.3976
182.4	1824	0.3354
182.5	1825	0.4773
182.6	1826	0.3106
182.7	1827	0.3339
182.8	1828	0.4281
182.9	1829	0.3517
183	1830	0.4326
183.1	1831	0.205
183.2	1832	0.2135
183.3	1833	0.2591
183.4	1834	0.4168
183.5	1835	0.3779
183.6	1836	0.4813
183.7	1837	0.4169
183.8	1838	0.255
183.9	1839	0.4065
184	1840	0.5452
184.1	1841	0.5153
184.2	1842	0.3359
184.3	1843	0.4585
184.4	1844	0.3329
184.5	1845	0.3139
184.6	1846	0.4395
184.7	1847	0.4428
184.8	1848	0.3628
184.9	1849	0.4438
185	1850	0.2897
185.1	1851	0.5255
185.2	1852	0.3755
185.3	1853	0.4122
185.4	1854	0.335
185.5	1855	0.3374
185.6	1856	0.2929
185.7	1857	0.4788
185.8	1858	0.3887
185.9	1859	0.4116
186	1860	0.3106
186.1	1861	0.3805
186.2	1862	0.5103
186.3	1863	0.2638
186.4	1864	0.2996
186.5	1865	0.2187
186.6	1866	0.3311
186.7	1867	0.3272
186.8	1868	0.3985
186.9	1869	0.2349
187	1870	0.3338
187.1	1871	0.4287
187.2	1872	0.3743
187.3	1873	0.3708
187.4	1874	0.3523
187.5	1875	0.4137
187.6	1876	0.3675
187.7	1877	0.4597
187.8	1878	0.2868
187.9	1879	0.4203
188	1880	0.3728
188.1	1881	0.289
188.2	1882	0.3141
188.3	1883	0.4347
188.4	1884	0.2995
188.5	1885	0.3021
188.6	1886	0.3221
188.7	1887	0.4168
188.8	1888	0.5441
188.9	1889	0.2904
189	1890	0.692
189.1	1891	0.2812
189.2	1892	0.3639
189.3	1893	0.394
189.4	1894	0.4613
189.5	1895	0.3038
189.6	1896	0.3259
189.7	1897	0.4256
189.8	1898	0.3447
189.9	1899	0.3491
190	1900	0.3192
190.1	1901	0.5284
190.2	1902	0.432
190.3	1903	0.4817
190.4	1904	0.3603
190.5	1905	0.5655
190.6	1906	0.2842
190.7	1907	0.438
190.8	1908	0.3988
190.9	1909	0.3301
191	1910	0.386
191.1	1911	0.4259
191.2	1912	0.465
191.3	1913	0.4747
191.4	1914	0.4254
191.5	1915	0.3074
191.6	1916	0.5605
191.7	1917	0.4833
191.8	1918	0.3963
191.9	1919	0.5618
192	1920	0.4078
192.1	1921	0.4001
192.2	1922	0.3948
192.3	1923	0.5128
192.4	1924	0.6166
192.5	1925	0.3261
192.6	1926	0.5275
192.7	1927	0.4203
192.8	1928	0.4773
192.9	1929	0.6116
193	1930	0.3195
193.1	1931	0.4641
193.2	1932	0.4672
193.3	1933	0.3788
193.4	1934	0.3494
193.5	1935	0.3075
193.6	1936	0.6756
193.7	1937	0.381
193.8	1938	0.4307
193.9	1939	0.4133
194	1940	0.4412
194.1	1941	0.4584
194.2	1942	0.429
194.3	1943	0.3756
194.4	1944	0.3639
194.5	1945	0.3261
194.6	1946	0.3628
194.7	1947	0.3729
194.8	1948	0.4565
194.9	1949	0.3407
195	1950	0.2943
195.1	1951	0.4362
195.2	1952	0.4385
195.3	1953	0.4879
195.4	1954	0.476
195.5	1955	0.368
195.6	1956	0.5742
195.7	1957	0.4282
195.8	1958	0.3442
195.9	1959	0.4222
196	1960	0.479
196.1	1961	0.2587
196.2	1962	0.7126
196.3	1963	0.3418
196.4	1964	0.5189
196.5	1965	0.3437
196.6	1966	0.4463
196.7	1967	0.3958
196.8	1968	0.2173
196.9	1969	0.5281
197	1970	0.5076
197.1	1971	0.3984
197.2	1972	0.4664
197.3	1973	0.2934
197.4	1974	0.3133
197.5	1975	0.2718
197.6	1976	0.247
197.7	1977	0.2341
197.8	1978	0.4573
197.9	1979	0.3164
198	1980	0.5335
198.1	1981	0.5821
198.2	1982	0.4329
198.3	1983	0.2604
198.4	1984	0.3033
198.5	1985	0.4152
198.6	1986	0.4558
198.7	1987	0.5282
198.8	1988	0.3764
198.9	1989	0.5607
199	1990	0.4287
199.1	1991	0.4933
199.2	1992	0.5247
199.3	1993	0.6934
199.4	1994	0.4594
199.5	1995	0.3777
199.6	1996	0.3682
199.7	1997	0.3646
199.8	1998	0.5231
199.9	1999	0.3981
[truncated: 13,001 more rows]

## Sheet: Supplementary_Figure_3b
Time (ns)	#Frame	distance (Å)
0.1	1	3.4935
0.2	2	3.8282
0.3	3	3.8524
0.4	4	3.8611
0.5	5	3.7587
0.6	6	3.9463
0.7	7	3.6031
0.8	8	4.1672
0.9	9	3.778
1	10	3.8538
1.1	11	3.9141
1.2	12	3.839
1.3	13	3.7447
1.4	14	3.8902
1.5	15	3.7283
1.6	16	3.8547
1.7	17	3.6178
1.8	18	3.7495
1.9	19	4.1601
2	20	3.8919
2.1	21	3.7006
2.2	22	3.7946
2.3	23	3.7817
2.4	24	4.0772
2.5	25	3.807
2.6	26	3.7621
2.7	27	4.0034
2.8	28	3.7555
2.9	29	3.5384
3	30	4.1493
3.1	31	3.5723
3.2	32	3.8845
3.3	33	3.7419
3.4	34	3.8697
3.5	35	3.7238
3.6	36	3.8663
3.7	37	3.8596
3.8	38	3.6663
3.9	39	3.8914
4	40	3.7633
4.1	41	3.8519
4.2	42	3.9712
4.3	43	4.0309
4.4	44	3.8875
4.5	45	3.6479
4.6	46	4.0242
4.7	47	3.9809
4.8	48	3.7748
4.9	49	3.758
5	50	4.0911
5.1	51	3.8751
5.2	52	3.8745
5.3	53	3.7111
5.4	54	3.6244
5.5	55	4.0901
5.6	56	3.8086
5.7	57	3.7241
5.8	58	4.3271
5.9	59	3.7199
6	60	3.7503
6.1	61	3.793
6.2	62	3.9988
6.3	63	3.802
6.4	64	3.6857
6.5	65	4.0211
6.6	66	3.6508
6.7	67	3.9455
6.8	68	4.0855
6.9	69	3.9859
7	70	3.876
7.1	71	3.9726
7.2	72	3.5726
7.3	73	3.9471
7.4	74	4.1697
7.5	75	4.1461
7.6	76	4.121
7.7	77	3.6495
7.8	78	3.9369
7.9	79	4.045
8	80	3.9565
8.1	81	3.9486
8.2	82	4.1138
8.3	83	3.916
8.4	84	3.9173
8.5	85	3.9636
8.6	86	4.3198
8.7	87	3.8761
8.8	88	3.9019
8.9	89	3.9381
9	90	3.8491
9.1	91	3.8939
9.2	92	3.8281
9.3	93	3.9018
9.4	94	4.0658
9.5	95	4.071
9.6	96	3.829
9.7	97	4.1589
9.8	98	3.8454
9.9	99	3.7183
10	100	3.9799
10.1	101	3.7185
10.2	102	3.8023
10.3	103	4.3222
10.4	104	3.7089
10.5	105	3.9463
10.6	106	3.8331
10.7	107	3.8509
10.8	108	4.02
10.9	109	4.2222
11	110	3.9818
11.1	111	3.8029
11.2	112	4.0719
11.3	113	3.8797
11.4	114	3.9196
11.5	115	3.7029
11.6	116	3.723
11.7	117	3.5859
11.8	118	3.8385
11.9	119	3.8148
12	120	3.8414
12.1	121	3.9884
12.2	122	4.176
12.3	123	3.7466
12.4	124	3.8014
12.5	125	3.9783
12.6	126	3.9521
12.7	127	3.51
12.8	128	3.6521
12.9	129	4.3628
13	130	4.1115
13.1	131	3.8707
13.2	132	3.8288
13.3	133	3.5644
13.4	134	4.0034
13.5	135	4.3282
13.6	136	3.7471
13.7	137	3.5706
13.8	138	3.7263
13.9	139	4.1717
14	140	3.697
14.1	141	4.0829
14.2	142	3.8737
14.3	143	4.0844
14.4	144	4.248
14.5	145	3.935
14.6	146	4.2831
14.7	147	3.6783
14.8	148	3.8445
14.9	149	4.0759
15	150	3.5986
15.1	151	3.8609
15.2	152	4.1846
15.3	153	4.2714
15.4	154	4.1419
15.5	155	3.7758
15.6	156	3.6505
15.7	157	3.8957
15.8	158	3.9442
15.9	159	3.6732
16	160	3.9531
16.1	161	4.0842
16.2	162	3.9764
16.3	163	3.701
16.4	164	4.2276
16.5	165	3.654
16.6	166	3.9563
16.7	167	4.3081
16.8	168	3.9762
16.9	169	3.6623
17	170	3.5521
17.1	171	3.9003
17.2	172	3.8693
17.3	173	3.9206
17.4	174	3.9244
17.5	175	4.084
17.6	176	3.9524
17.7	177	3.7443
17.8	178	3.619
17.9	179	3.8582
18	180	3.9086
18.1	181	3.8707
18.2	182	3.6094
18.3	183	3.7947
18.4	184	4.0404
18.5	185	3.9613
18.6	186	3.7559
18.7	187	3.8008
18.8	188	3.7633
18.9	189	4.1171
19	190	3.9737
19.1	191	3.6928
19.2	192	3.9287
19.3	193	4.0527
19.4	194	4.0995
19.5	195	4.2091
19.6	196	3.7738
19.7	197	3.8913
19.8	198	4.0896
19.9	199	3.8948
20	200	3.8077
20.1	201	3.8519
20.2	202	3.7582
20.3	203	4.2122
20.4	204	3.9094
20.5	205	3.9125
20.6	206	3.6401
20.7	207	3.769
20.8	208	3.6514
20.9	209	4.0682
21	210	4.1186
21.1	211	3.7962
21.2	212	4.1606
21.3	213	3.7202
21.4	214	3.6986
21.5	215	4.1598
21.6	216	3.6854
21.7	217	3.7435
21.8	218	3.6662
21.9	219	3.6454
22	220	3.5836
22.1	221	3.65
22.2	222	3.8752
22.3	223	3.695
22.4	224	3.5647
22.5	225	3.5472
22.6	226	3.4793
22.7	227	3.5442
22.8	228	3.7691
22.9	229	3.5176
23	230	3.6029
23.1	231	3.4445
23.2	232	3.7086
23.3	233	3.7569
23.4	234	3.5556
23.5	235	3.7777
23.6	236	3.5761
23.7	237	3.5567
23.8	238	3.7025
23.9	239	4.0396
24	240	3.8412
24.1	241	3.6266
24.2	242	3.6649
24.3	243	3.7509
24.4	244	3.5932
24.5	245	3.626
24.6	246	3.4372
24.7	247	3.7776
24.8	248	3.7194
24.9	249	3.8026
25	250	3.6738
25.1	251	3.9638
25.2	252	3.6855
25.3	253	4.1748
25.4	254	3.8906
25.5	255	4.0359
25.6	256	3.8992
25.7	257	4.0544
25.8	258	3.7804
25.9	259	3.6708
26	260	4.2244
26.1	261	4.1375
26.2	262	3.9685
26.3	263	3.839
26.4	264	3.8
26.5	265	4.002
26.6	266	4.3977
26.7	267	4.7655
26.8	268	4.423
26.9	269	4.2025
27	270	3.9782
27.1	271	3.8547
27.2	272	4.6819
27.3	273	3.6164
27.4	274	4.2216
27.5	275	4.1725
27.6	276	4.1171
27.7	277	3.9309
27.8	278	4.0621
27.9	279	4.2789
28	280	4.3556
28.1	281	4.2562
28.2	282	3.7364
28.3	283	3.9119
28.4	284	4.4794
28.5	285	3.9493
28.6	286	4.2274
28.7	287	4.3754
28.8	288	4.1019
28.9	289	4.0288
29	290	4.1515
29.1	291	3.4393
29.2	292	3.7702
29.3	293	3.721
29.4	294	4.0265
29.5	295	3.9526
29.6	296	4.5715
29.7	297	4.2095
29.8	298	4.341
29.9	299	4.1226
30	300	3.8131
30.1	301	4.1862
30.2	302	4.2072
30.3	303	3.7667
30.4	304	3.8201
30.5	305	4.0456
30.6	306	4.1317
30.7	307	3.8937
30.8	308	3.8503
30.9	309	3.9599
31	310	4.2288
31.1	311	3.9445
31.2	312	3.751
31.3	313	4.1002
31.4	314	4.0443
31.5	315	3.6893
31.6	316	3.9618
31.7	317	3.9764
31.8	318	3.9757
31.9	319	3.6441
32	320	3.7978
32.1	321	3.7593
32.2	322	4.1098
32.3	323	4.0318
32.4	324	3.8709
32.5	325	4.3015
32.6	326	3.6651
32.7	327	4.3718
32.8	328	3.7622
32.9	329	3.7432
33	330	3.6669
33.1	331	3.9502
33.2	332	3.9287
33.3	333	3.5427
33.4	334	3.754
33.5	335	3.6601
33.6	336	3.9718
33.7	337	4.1216
33.8	338	3.9883
33.9	339	4.0552
34	340	3.5652
34.1	341	3.946
34.2	342	3.6461
34.3	343	4.0246
34.4	344	3.9026
34.5	345	3.9108
34.6	346	4.0947
34.7	347	3.8019
34.8	348	3.6939
34.9	349	3.7358
35	350	3.7028
35.1	351	3.4875
35.2	352	3.8959
35.3	353	3.8618
35.4	354	3.8487
35.5	355	3.9978
35.6	356	3.6534
35.7	357	3.8747
35.8	358	3.808
35.9	359	3.9331
36	360	3.8835
36.1	361	3.8961
36.2	362	3.8082
36.3	363	3.8546
36.4	364	4.1589
36.5	365	4.1082
36.6	366	3.8248
36.7	367	3.7963
36.8	368	4.2513
36.9	369	4.0431
37	370	3.7275
37.1	371	3.9163
37.2	372	3.8999
37.3	373	3.5819
37.4	374	3.9554
37.5	375	3.7532
37.6	376	3.8249
37.7	377	3.9517
37.8	378	3.6934
37.9	379	3.6519
38	380	3.8237
38.1	381	3.6468
38.2	382	3.7505
38.3	383	4.1958
38.4	384	3.8115
38.5	385	3.9075
38.6	386	3.6643
38.7	387	3.9298
38.8	388	3.8053
38.9	389	3.566
39	390	3.8464
39.1	391	3.8131
39.2	392	3.7146
39.3	393	3.8005
39.4	394	3.431
39.5	395	3.8776
39.6	396	3.8773
39.7	397	3.7884
39.8	398	3.9326
39.9	399	3.7915
40	400	3.5702
40.1	401	4.249
40.2	402	3.6529
40.3	403	3.6677
40.4	404	3.7666
40.5	405	3.4263
40.6	406	3.7545
40.7	407	3.9242
40.8	408	3.475
40.9	409	3.774
41	410	3.8446
41.1	411	3.9182
41.2	412	3.7435
41.3	413	3.7045
41.4	414	3.9377
41.5	415	3.8102
41.6	416	4.0207
41.7	417	3.8602
41.8	418	3.6178
41.9	419	3.7051
42	420	3.7658
42.1	421	3.7867
42.2	422	3.7503
42.3	423	3.8575
42.4	424	3.7034
42.5	425	3.6972
42.6	426	4.0501
42.7	427	3.7374
42.8	428	3.7257
42.9	429	3.5886
43	430	4.1275
43.1	431	3.6999
43.2	432	3.6792
43.3	433	4.0029
43.4	434	4.0665
43.5	435	3.9728
43.6	436	3.718
43.7	437	3.7979
43.8	438	3.8193
43.9	439	3.7586
44	440	3.544
44.1	441	3.5474
44.2	442	3.9965
44.3	443	4.2007
44.4	444	3.8566
44.5	445	3.4296
44.6	446	3.8272
44.7	447	3.7676
44.8	448	3.6871
44.9	449	3.6102
45	450	3.9012
45.1	451	3.7176
45.2	452	4.0951
45.3	453	3.5316
45.4	454	3.5725
45.5	455	4.0402
45.6	456	3.7605
45.7	457	3.8626
45.8	458	3.8323
45.9	459	4.1317
46	460	4.1242
46.1	461	3.978
46.2	462	3.7391
46.3	463	3.771
46.4	464	3.9771
46.5	465	4.1701
46.6	466	4.0556
46.7	467	4.15
46.8	468	4.4648
46.9	469	3.8376
47	470	3.8161
47.1	471	4.045
47.2	472	3.9131
47.3	473	3.956
47.4	474	3.7179
47.5	475	3.8771
47.6	476	3.5925
47.7	477	4.076
47.8	478	3.7976
47.9	479	4.0518
48	480	3.4832
48.1	481	3.9328
48.2	482	4.2314
48.3	483	3.993
48.4	484	4.2024
48.5	485	3.9032
48.6	486	3.9463
48.7	487	4.134
48.8	488	4.2232
48.9	489	3.5704
49	490	3.7
49.1	491	3.888
49.2	492	3.6105
49.3	493	4.1447
49.4	494	4.0166
49.5	495	4.006
49.6	496	3.6671
49.7	497	3.8313
49.8	498	3.898
49.9	499	3.6519
50	500	4.0947
50.1	501	3.6785
50.2	502	3.9973
50.3	503	3.3848
50.4	504	3.6991
50.5	505	3.9525
50.6	506	3.9481
50.7	507	3.6881
50.8	508	3.7668
50.9	509	3.9828
51	510	3.7105
51.1	511	4.1738
51.2	512	3.655
51.3	513	3.9306
51.4	514	3.6588
51.5	515	3.6814
51.6	516	3.8162
51.7	517	3.7375
51.8	518	3.9508
51.9	519	3.763
52	520	3.741
52.1	521	3.6668
52.2	522	3.5908
52.3	523	3.622
52.4	524	3.5403
52.5	525	4.0446
52.6	526	3.662
52.7	527	3.6931
52.8	528	3.8591
52.9	529	3.6862
53	530	3.6166
53.1	531	3.7466
53.2	532	3.8081
53.3	533	4.1019
53.4	534	4.0818
53.5	535	3.7491
53.6	536	3.7045
53.7	537	3.7913
53.8	538	3.6683
53.9	539	3.5722
54	540	3.5295
54.1	541	3.9358
54.2	542	3.736
54.3	543	3.7239
54.4	544	3.6426
54.5	545	3.8594
54.6	546	3.6522
54.7	547	3.6927
54.8	548	3.8643
54.9	549	3.6397
55	550	3.5221
55.1	551	3.9876
55.2	552	3.9043
55.3	553	3.9863
55.4	554	3.8587
55.5	555	4.0515
55.6	556	3.8818
55.7	557	3.6223
55.8	558	4.2502
55.9	559	3.7425
56	560	3.947
56.1	561	3.9256
56.2	562	3.6715
56.3	563	4.1104
56.4	564	3.6211
56.5	565	3.6615
56.6	566	3.861
56.7	567	3.7909
56.8	568	3.8007
56.9	569	4.0166
57	570	4.2326
57.1	571	3.8296
57.2	572	3.7477
57.3	573	3.6433
57.4	574	3.7462
57.5	575	4.0999
57.6	576	3.7949
57.7	577	3.7177
57.8	578	4.2496
57.9	579	3.8552
58	580	4.4676
58.1	581	3.8941
58.2	582	4.1065
58.3	583	4.5461
58.4	584	3.6851
58.5	585	3.7842
58.6	586	4.222
58.7	587	4.0274
58.8	588	3.6916
58.9	589	3.764
59	590	3.9341
59.1	591	3.6819
59.2	592	3.5802
59.3	593	3.8229
59.4	594	3.6923
59.5	595	3.8795
59.6	596	4.0139
59.7	597	3.6727
59.8	598	3.574
59.9	599	3.9635
60	600	3.8261
60.1	601	3.9264
60.2	602	3.6671
60.3	603	3.6593
60.4	604	3.9173
60.5	605	3.8698
60.6	606	4.1616
60.7	607	3.9055
60.8	608	3.7137
60.9	609	3.6341
61	610	4.0631
61.1	611	4.0053
61.2	612	3.6426
61.3	613	3.816
61.4	614	3.9935
61.5	615	3.9256
61.6	616	3.6378
61.7	617	3.8982
61.8	618	3.8385
61.9	619	3.5659
62	620	3.8056
62.1	621	3.8052
62.2	622	3.8278
62.3	623	3.6526
62.4	624	3.6515
62.5	625	3.5272
62.6	626	3.9077
62.7	627	3.6625
62.8	628	3.5734
62.9	629	3.6928
63	630	3.7126
63.1	631	3.6358
63.2	632	3.7317
63.3	633	3.7227
63.4	634	3.658
63.5	635	3.9406
63.6	636	3.6829
63.7	637	3.6532
63.8	638	3.8715
63.9	639	3.4654
64	640	3.8362
64.1	641	3.8498
64.2	642	3.6859
64.3	643	3.838
64.4	644	3.6109
64.5	645	3.6226
64.6	646	4.0179
64.7	647	4.302
64.8	648	3.6939
64.9	649	3.7401
65	650	3.6578
65.1	651	3.841
65.2	652	3.9466
65.3	653	3.8362
65.4	654	3.719
65.5	655	3.7786
65.6	656	3.87
65.7	657	3.6881
65.8	658	3.9548
65.9	659	3.9229
66	660	3.9759
66.1	661	3.6724
66.2	662	3.5933
66.3	663	3.7699
66.4	664	3.7992
66.5	665	3.909
66.6	666	4.0351
66.7	667	3.9015
66.8	668	3.8945
66.9	669	3.8915
67	670	3.8114
67.1	671	3.9583
67.2	672	3.8127
67.3	673	3.542
67.4	674	3.8812
67.5	675	3.7905
67.6	676	3.7582
67.7	677	3.7021
67.8	678	3.7413
67.9	679	3.781
68	680	3.6998
68.1	681	3.8229
68.2	682	3.7466
68.3	683	3.9033
68.4	684	4.0451
68.5	685	4.0915
68.6	686	3.9207
68.7	687	3.9208
68.8	688	4.0686
68.9	689	3.7665
69	690	3.8381
69.1	691	3.6051
69.2	692	3.7583
69.3	693	3.865
69.4	694	3.6227
69.5	695	4.0601
69.6	696	3.9893
69.7	697	3.6502
69.8	698	3.6837
69.9	699	3.9313
70	700	3.9557
70.1	701	3.7372
70.2	702	3.8057
70.3	703	3.5583
70.4	704	3.5864
70.5	705	3.9719
70.6	706	4.1579
70.7	707	3.7778
70.8	708	4.1951
70.9	709	3.9616
71	710	3.8946
71.1	711	3.9246
71.2	712	3.8227
71.3	713	3.5256
71.4	714	4.0737
71.5	715	3.6262
71.6	716	3.6051
71.7	717	4.1334
71.8	718	3.8332
71.9	719	4.0224
72	720	3.8593
72.1	721	4.0219
72.2	722	3.8566
72.3	723	3.6176
72.4	724	3.9147
72.5	725	3.7164
72.6	726	4.3671
72.7	727	4.0419
72.8	728	4.2068
72.9	729	4.2237
73	730	4.0323
73.1	731	4.054
73.2	732	3.8629
73.3	733	4.1759
73.4	734	3.5737
73.5	735	4.1981
73.6	736	4.086
73.7	737	4.1179
73.8	738	4.3729
73.9	739	4.3114
74	740	4.2734
74.1	741	3.8051
74.2	742	3.9769
74.3	743	3.9888
74.4	744	4.1552
74.5	745	3.8693
74.6	746	4.1558
74.7	747	4.0083
74.8	748	4.4739
74.9	749	3.7281
75	750	3.717
75.1	751	3.7553
75.2	752	3.9201
75.3	753	3.8233
75.4	754	3.9315
75.5	755	4.3292
75.6	756	3.811
75.7	757	4.0848
75.8	758	3.7026
75.9	759	4.4026
76	760	3.7514
76.1	761	3.706
76.2	762	4.2819
76.3	763	4.2643
76.4	764	3.7408
76.5	765	4.2898
76.6	766	3.7038
76.7	767	4.1967
76.8	768	3.9001
76.9	769	4.0022
77	770	3.8902
77.1	771	3.9457
77.2	772	3.9181
77.3	773	4.1388
77.4	774	3.9274
77.5	775	3.8174
77.6	776	4.5461
77.7	777	3.8974
77.8	778	4.4585
77.9	779	4.4035
78	780	4.3705
78.1	781	3.9034
78.2	782	3.7875
78.3	783	3.6802
78.4	784	4.38
78.5	785	3.7782
78.6	786	3.8916
78.7	787	3.7402
78.8	788	3.8661
78.9	789	4.0341
79	790	3.8743
79.1	791	3.877
79.2	792	3.6987
79.3	793	3.6156
79.4	794	3.7847
79.5	795	3.9548
79.6	796	3.586
79.7	797	3.7175
79.8	798	3.917
79.9	799	3.8492
80	800	3.8182
80.1	801	3.7236
80.2	802	3.7102
80.3	803	4.3986
80.4	804	3.9452
80.5	805	3.837
80.6	806	4.2878
80.7	807	3.8058
80.8	808	4.6174
80.9	809	4.131
81	810	3.6768
81.1	811	4.5446
81.2	812	3.7307
81.3	813	3.784
81.4	814	3.6992
81.5	815	3.9014
81.6	816	3.8416
81.7	817	3.685
81.8	818	4.1694
81.9	819	4.1525
82	820	4.0667
82.1	821	4.7311
82.2	822	4.2993
82.3	823	4.0516
82.4	824	3.9412
82.5	825	4.3708
82.6	826	3.9549
82.7	827	4.066
82.8	828	4.3032
82.9	829	3.9111
83	830	4.1235
83.1	831	3.8502
83.2	832	4.413
83.3	833	3.7292
83.4	834	3.9135
83.5	835	4.1073
83.6	836	4.1591
83.7	837	4.3664
83.8	838	3.9272
83.9	839	4.4751
84	840	4.3458
84.1	841	3.3441
84.2	842	4.0147
84.3	843	4.4674
84.4	844	3.7752
84.5	845	4.213
84.6	846	4.227
84.7	847	3.661
84.8	848	4.002
84.9	849	3.8666
85	850	3.7659
85.1	851	4.2434
85.2	852	3.6973
85.3	853	4.0895
85.4	854	3.9843
85.5	855	4.5351
85.6	856	4.073
85.7	857	3.7323
85.8	858	3.828
85.9	859	3.6816
86	860	4.2817
86.1	861	4.2165
86.2	862	3.8525
86.3	863	3.9243
86.4	864	4.2331
86.5	865	3.988
86.6	866	4.0613
86.7	867	3.6612
86.8	868	3.9684
86.9	869	4.0731
87	870	3.5356
87.1	871	3.4983
87.2	872	3.9812
87.3	873	3.838
87.4	874	3.7434
87.5	875	3.6121
87.6	876	3.8024
87.7	877	3.6258
87.8	878	3.7714
87.9	879	4.1349
88	880	3.913
88.1	881	3.8948
88.2	882	3.7958
88.3	883	3.683
88.4	884	3.9081
88.5	885	3.7103
88.6	886	4.0945
88.7	887	3.9738
88.8	888	3.7959
88.9	889	3.9309
89	890	4.023
89.1	891	3.5644
89.2	892	3.9135
89.3	893	3.8106
89.4	894	3.4948
89.5	895	3.8592
89.6	896	3.7113
89.7	897	3.5812
89.8	898	3.5595
89.9	899	4.0543
90	900	3.5034
90.1	901	3.8203
90.2	902	3.5627
90.3	903	3.7628
90.4	904	3.695
90.5	905	3.9741
90.6	906	3.6751
90.7	907	3.6741
90.8	908	3.5978
90.9	909	3.6975
91	910	3.5875
91.1	911	3.5096
91.2	912	3.4776
91.3	913	3.7134
91.4	914	3.8825
91.5	915	3.6267
91.6	916	3.7609
91.7	917	3.7401
91.8	918	3.4245
91.9	919	3.7508
92	920	3.5661
92.1	921	3.6385
92.2	922	3.6713
92.3	923	3.5904
92.4	924	3.8946
92.5	925	3.5502
92.6	926	3.7195
92.7	927	3.5139
92.8	928	3.9179
92.9	929	3.8081
93	930	4.0141
93.1	931	3.707
93.2	932	4.046
93.3	933	3.9704
93.4	934	3.6032
93.5	935	3.6786
93.6	936	3.8235
93.7	937	3.6341
93.8	938	3.7463
93.9	939	3.872
94	940	3.7074
94.1	941	3.8508
94.2	942	3.7515
94.3	943	3.8631
94.4	944	3.9601
94.5	945	3.8461
94.6	946	4.2158
94.7	947	3.8157
94.8	948	4.0397
94.9	949	3.8074
95	950	4.1876
95.1	951	4.3859
95.2	952	4.1079
95.3	953	4.2383
95.4	954	4.3459
95.5	955	4.4167
95.6	956	3.7265
95.7	957	3.8293
95.8	958	3.6219
95.9	959	3.9847
96	960	3.6637
96.1	961	3.7907
96.2	962	3.8025
96.3	963	3.6623
96.4	964	3.6272
96.5	965	3.5829
96.6	966	3.8148
96.7	967	3.6348
96.8	968	3.8751
96.9	969	3.7508
97	970	4.059
97.1	971	3.7282
97.2	972	3.885
97.3	973	3.5625
97.4	974	3.7395
97.5	975	3.8762
97.6	976	3.5545
97.7	977	3.6644
97.8	978	3.8778
97.9	979	3.9289
98	980	3.509
98.1	981	3.6775
98.2	982	3.9328
98.3	983	3.6668
98.4	984	3.507
98.5	985	3.6502
98.6	986	3.9751
98.7	987	3.7933
98.8	988	3.6173
98.9	989	4.281
99	990	3.6509
99.1	991	3.5707
99.2	992	3.5136
99.3	993	3.7765
99.4	994	3.8309
99.5	995	3.5894
99.6	996	3.7361
99.7	997	3.6866
99.8	998	3.7367
99.9	999	3.7029
100	1000	3.7834
100.1	1001	3.536
100.2	1002	3.9164
100.3	1003	3.7498
100.4	1004	3.8261
100.5	1005	3.8236
100.6	1006	4.3428
100.7	1007	4.5349
100.8	1008	4.0494
100.9	1009	4.0005
101	1010	3.9303
101.1	1011	3.8866
101.2	1012	4.0214
101.3	1013	3.9832
101.4	1014	3.5778
101.5	1015	3.8551
101.6	1016	3.7457
101.7	1017	3.785
101.8	1018	3.5159
101.9	1019	3.8799
102	1020	3.8054
102.1	1021	3.8605
102.2	1022	3.8016
102.3	1023	3.7763
102.4	1024	3.6847
102.5	1025	3.7191
102.6	1026	3.8333
102.7	1027	3.6738
102.8	1028	4.0245
102.9	1029	3.7925
103	1030	3.6238
103.1	1031	4.0968
103.2	1032	3.6238
103.3	1033	3.8863
103.4	1034	3.6495
103.5	1035	3.6208
103.6	1036	3.5971
103.7	1037	3.7796
103.8	1038	3.6015
103.9	1039	3.3837
104	1040	3.682
104.1	1041	3.5074
104.2	1042	3.4098
104.3	1043	3.8027
104.4	1044	3.7707
104.5	1045	3.6809
104.6	1046	3.5275
104.7	1047	3.3748
104.8	1048	4.2742
104.9	1049	3.7047
105	1050	3.6871
105.1	1051	3.6987
105.2	1052	3.723
105.3	1053	3.4294
105.4	1054	3.8305
105.5	1055	3.7174
105.6	1056	3.8101
105.7	1057	3.6415
105.8	1058	3.829
105.9	1059	3.5322
106	1060	3.692
106.1	1061	3.6081
106.2	1062	3.7387
106.3	1063	3.6755
106.4	1064	3.724
106.5	1065	3.8158
106.6	1066	3.6014
106.7	1067	3.7993
106.8	1068	3.5146
106.9	1069	3.8407
107	1070	3.8414
107.1	1071	3.6112
107.2	1072	3.6345
107.3	1073	3.8155
107.4	1074	3.8661
107.5	1075	3.5738
107.6	1076	3.6201
107.7	1077	3.5779
107.8	1078	3.7602
107.9	1079	3.8436
108	1080	3.6222
108.1	1081	3.545
108.2	1082	3.7031
108.3	1083	3.6295
108.4	1084	3.856
108.5	1085	3.9103
108.6	1086	3.7449
108.7	1087	3.7004
108.8	1088	3.8318
108.9	1089	3.6266
109	1090	3.396
109.1	1091	3.8347
109.2	1092	3.844
109.3	1093	3.6049
109.4	1094	3.3355
109.5	1095	3.8082
109.6	1096	3.9248
109.7	1097	3.5338
109.8	1098	3.7451
109.9	1099	3.803
110	1100	3.772
110.1	1101	3.799
110.2	1102	3.6246
110.3	1103	3.5098
110.4	1104	4.0578
110.5	1105	3.7265
110.6	1106	3.993
110.7	1107	3.447
110.8	1108	3.6864
110.9	1109	3.4682
111	1110	3.7413
111.1	1111	3.9287
111.2	1112	4.0143
111.3	1113	3.6757
111.4	1114	4
111.5	1115	3.8501
111.6	1116	3.5428
111.7	1117	3.9457
111.8	1118	3.7654
111.9	1119	3.4922
112	1120	3.6449
112.1	1121	3.7594
112.2	1122	3.609
112.3	1123	3.6756
112.4	1124	3.8587
112.5	1125	3.916
112.6	1126	3.8947
112.7	1127	3.9521
112.8	1128	3.7714
112.9	1129	3.5801
113	1130	3.9106
113.1	1131	3.7233
113.2	1132	3.7701
113.3	1133	3.6088
113.4	1134	3.6072
113.5	1135	3.6927
113.6	1136	3.2939
113.7	1137	3.6496
113.8	1138	4.0968
113.9	1139	3.8047
114	1140	3.7222
114.1	1141	3.6752
114.2	1142	3.9729
114.3	1143	3.6772
114.4	1144	3.971
114.5	1145	3.6974
114.6	1146	3.8265
114.7	1147	3.7957
114.8	1148	3.7793
114.9	1149	3.6048
115	1150	3.7903
115.1	1151	3.8791
115.2	1152	3.7033
115.3	1153	3.9697
115.4	1154	3.8978
115.5	1155	3.6267
115.6	1156	3.9534
115.7	1157	3.5906
115.8	1158	3.8183
115.9	1159	3.5515
116	1160	3.6006
116.1	1161	4.0175
116.2	1162	3.6723
116.3	1163	3.5969
116.4	1164	3.6862
116.5	1165	3.7003
116.6	1166	3.7731
116.7	1167	3.4907
116.8	1168	3.5791
116.9	1169	3.7419
117	1170	3.4037
117.1	1171	3.7237
117.2	1172	3.6868
117.3	1173	3.7962
117.4	1174	3.5461
117.5	1175	3.6644
117.6	1176	3.5482
117.7	1177	3.7691
117.8	1178	3.848
117.9	1179	3.4204
118	1180	3.6326
118.1	1181	3.4468
118.2	1182	3.7133
118.3	1183	3.6233
118.4	1184	3.7002
118.5	1185	3.653
118.6	1186	3.6546
118.7	1187	4.0259
118.8	1188	3.7451
118.9	1189	3.531
119	1190	3.5957
119.1	1191	3.6271
119.2	1192	3.6628
119.3	1193	3.6578
119.4	1194	3.7129
119.5	1195	3.4865
119.6	1196	3.5821
119.7	1197	3.6578
119.8	1198	3.6489
119.9	1199	3.6984
120	1200	3.6151
120.1	1201	3.8694
120.2	1202	3.6371
120.3	1203	3.7483
120.4	1204	3.7191
120.5	1205	4.1109
120.6	1206	3.6896
120.7	1207	3.7575
120.8	1208	3.7295
120.9	1209	3.8976
121	1210	3.5412
121.1	1211	3.7219
121.2	1212	4.021
121.3	1213	3.937
121.4	1214	3.7013
121.5	1215	3.8243
121.6	1216	3.9249
121.7	1217	3.8161
121.8	1218	3.7571
121.9	1219	3.6745
122	1220	3.8107
122.1	1221	3.57
122.2	1222	3.934
122.3	1223	3.5877
122.4	1224	3.8612
122.5	1225	3.6167
122.6	1226	3.6872
122.7	1227	3.8577
122.8	1228	3.7854
122.9	1229	3.6742
123	1230	3.7271
123.1	1231	3.6778
123.2	1232	3.8332
123.3	1233	4.1198
123.4	1234	3.7684
123.5	1235	3.6618
123.6	1236	3.9289
123.7	1237	3.622
123.8	1238	3.9996
123.9	1239	3.9776
124	1240	3.8649
124.1	1241	3.582
124.2	1242	4.0154
124.3	1243	3.6029
124.4	1244	3.7328
124.5	1245	3.9311
124.6	1246	3.6398
124.7	1247	3.676
124.8	1248	3.7366
124.9	1249	3.4271
125	1250	3.5411
125.1	1251	3.7417
125.2	1252	3.5504
125.3	1253	3.5607
125.4	1254	3.6895
125.5	1255	3.9474
125.6	1256	3.5631
125.7	1257	3.9423
125.8	1258	3.6129
125.9	1259	3.5617
126	1260	3.5847
126.1	1261	3.7725
126.2	1262	3.5163
126.3	1263	4.1788
126.4	1264	3.5453
126.5	1265	3.881
126.6	1266	3.7557
126.7	1267	3.6111
126.8	1268	3.5843
126.9	1269	3.8767
127	1270	3.7066
127.1	1271	3.6248
127.2	1272	3.9989
127.3	1273	3.5423
127.4	1274	3.4097
127.5	1275	3.899
127.6	1276	3.643
127.7	1277	3.7402
127.8	1278	3.6549
127.9	1279	3.9162
128	1280	3.7614
128.1	1281	3.7218
128.2	1282	3.5454
128.3	1283	3.8857
128.4	1284	3.9011
128.5	1285	3.7531
128.6	1286	4.0035
128.7	1287	3.7835
128.8	1288	3.3869
128.9	1289	3.6546
129	1290	3.7411
129.1	1291	3.542
129.2	1292	3.5546
129.3	1293	3.6629
129.4	1294	3.5882
129.5	1295	3.6341
129.6	1296	3.6931
129.7	1297	3.5958
129.8	1298	3.826
129.9	1299	3.8839
130	1300	3.4863
130.1	1301	3.7522
130.2	1302	3.5445
130.3	1303	3.894
130.4	1304	3.5863
130.5	1305	3.6978
130.6	1306	3.6012
130.7	1307	3.6053
130.8	1308	4.0864
130.9	1309	3.6548
131	1310	3.6552
131.1	1311	3.6804
131.2	1312	3.5317
131.3	1313	3.9729
131.4	1314	4.0154
131.5	1315	3.7432
131.6	1316	3.7226
131.7	1317	3.6817
131.8	1318	3.8253
131.9	1319	3.5451
132	1320	3.6872
132.1	1321	3.8851
132.2	1322	3.7699
132.3	1323	3.8589
132.4	1324	3.5215
132.5	1325	3.692
132.6	1326	3.4782
132.7	1327	3.7519
132.8	1328	3.5908
132.9	1329	3.7635
133	1330	3.4733
133.1	1331	3.6345
133.2	1332	3.5813
133.3	1333	3.5549
133.4	1334	3.5268
133.5	1335	3.6106
133.6	1336	3.9165
133.7	1337	3.8511
133.8	1338	3.5079
133.9	1339	3.4353
134	1340	3.5782
134.1	1341	3.7449
134.2	1342	3.6663
134.3	1343	3.5768
134.4	1344	3.5931
134.5	1345	3.7003
134.6	1346	3.586
134.7	1347	3.5589
134.8	1348	3.6083
134.9	1349	3.5563
135	1350	3.5206
135.1	1351	3.504
135.2	1352	3.5299
135.3	1353	3.6499
135.4	1354	3.5102
135.5	1355	3.7841
135.6	1356	3.8126
135.7	1357	3.7641
135.8	1358	3.6872
135.9	1359	3.8427
136	1360	3.3267
136.1	1361	3.5423
136.2	1362	3.7593
136.3	1363	3.519
136.4	1364	3.52
136.5	1365	3.5936
136.6	1366	3.616
136.7	1367	3.7987
136.8	1368	3.9667
136.9	1369	3.9679
137	1370	3.582
137.1	1371	3.6696
137.2	1372	3.7925
137.3	1373	3.6815
137.4	1374	3.6034
137.5	1375	3.7941
137.6	1376	3.4508
137.7	1377	3.5743
137.8	1378	3.7647
137.9	1379	3.7233
138	1380	3.4709
138.1	1381	3.9876
138.2	1382	3.7108
138.3	1383	3.4343
138.4	1384	3.6548
138.5	1385	3.4898
138.6	1386	3.5338
138.7	1387	3.77
138.8	1388	3.694
138.9	1389	3.7587
139	1390	3.7166
139.1	1391	3.7802
139.2	1392	3.7877
139.3	1393	3.5277
139.4	1394	3.6498
139.5	1395	3.6947
139.6	1396	3.6836
139.7	1397	3.5718
139.8	1398	3.791
139.9	1399	3.4909
140	1400	3.6902
140.1	1401	3.5743
140.2	1402	3.8261
140.3	1403	3.8111
140.4	1404	3.5929
140.5	1405	3.7499
140.6	1406	3.5079
140.7	1407	3.4822
140.8	1408	3.7498
140.9	1409	3.7727
141	1410	3.7682
141.1	1411	3.791
141.2	1412	3.6777
141.3	1413	3.5933
141.4	1414	3.8065
141.5	1415	3.8558
141.6	1416	3.8554
141.7	1417	3.9649
141.8	1418	3.7549
141.9	1419	3.4966
142	1420	3.8115
142.1	1421	3.7107
142.2	1422	3.9379
142.3	1423	3.7089
142.4	1424	3.6691
142.5	1425	3.57
142.6	1426	3.7086
142.7	1427	3.7641
142.8	1428	3.8126
142.9	1429	3.9631
143	1430	3.8933
143.1	1431	3.981
143.2	1432	3.7555
143.3	1433	3.5439
143.4	1434	3.7381
143.5	1435	3.427
143.6	1436	3.7304
143.7	1437	3.5074
143.8	1438	3.9138
143.9	1439	3.6142
144	1440	3.6507
144.1	1441	3.8535
144.2	1442	3.6592
144.3	1443	3.642
144.4	1444	3.9168
144.5	1445	3.7532
144.6	1446	3.9515
144.7	1447	3.9374
144.8	1448	3.8244
144.9	1449	3.7403
145	1450	3.6697
145.1	1451	3.5289
145.2	1452	3.6965
145.3	1453	3.517
145.4	1454	3.8032
145.5	1455	3.8379
145.6	1456	3.7239
145.7	1457	3.7794
145.8	1458	3.5407
145.9	1459	3.6887
146	1460	3.5544
146.1	1461	3.6304
146.2	1462	3.8243
146.3	1463	3.511
146.4	1464	3.6945
146.5	1465	3.591
146.6	1466	3.7595
146.7	1467	3.6946
146.8	1468	3.9927
146.9	1469	3.4993
147	1470	3.8878
147.1	1471	3.6624
147.2	1472	3.9212
147.3	1473	3.594
147.4	1474	3.6665
147.5	1475	3.7449
147.6	1476	3.6344
147.7	1477	3.6731
147.8	1478	3.7087
147.9	1479	3.9407
148	1480	3.5674
148.1	1481	3.4658
148.2	1482	3.5333
148.3	1483	3.8377
148.4	1484	3.7204
148.5	1485	3.6479
148.6	1486	3.518
148.7	1487	3.8356
148.8	1488	3.7305
148.9	1489	4.0628
149	1490	3.7331
149.1	1491	3.719
149.2	1492	3.7533
149.3	1493	3.6539
149.4	1494	3.8881
149.5	1495	3.5028
149.6	1496	3.7227
149.7	1497	3.721
149.8	1498	3.8481
149.9	1499	3.7663
150	1500	3.4857
150.1	1501	3.7107
150.2	1502	3.6254
150.3	1503	3.8265
150.4	1504	3.6329
150.5	1505	3.5276
150.6	1506	3.8014
150.7	1507	3.5445
150.8	1508	3.7177
150.9	1509	4.0189
151	1510	3.8104
151.1	1511	3.5306
151.2	1512	4.2111
151.3	1513	3.5133
151.4	1514	3.6577
151.5	1515	3.7015
151.6	1516	3.9198
151.7	1517	3.4
151.8	1518	3.6546
151.9	1519	3.9815
152	1520	3.8518
152.1	1521	3.9399
152.2	1522	3.6798
152.3	1523	4.2907
152.4	1524	3.7506
152.5	1525	3.5674
152.6	1526	3.5689
152.7	1527	3.7277
152.8	1528	3.9251
152.9	1529	3.6929
153	1530	3.6502
153.1	1531	3.5473
153.2	1532	3.9659
153.3	1533	3.9014
153.4	1534	3.7722
153.5	1535	3.868
153.6	1536	3.5513
153.7	1537	3.9108
153.8	1538	3.7794
153.9	1539	3.7396
154	1540	3.7369
154.1	1541	3.478
154.2	1542	3.7557
154.3	1543	3.6346
154.4	1544	3.7549
154.5	1545	3.8679
154.6	1546	3.6112
154.7	1547	3.7464
154.8	1548	3.936
154.9	1549	3.5434
155	1550	3.7848
155.1	1551	3.6265
155.2	1552	3.6319
155.3	1553	3.6939
155.4	1554	3.9985
155.5	1555	3.7221
155.6	1556	3.7351
155.7	1557	4.0354
155.8	1558	3.957
155.9	1559	4.0049
156	1560	3.6316
156.1	1561	3.6768
156.2	1562	3.6556
156.3	1563	3.4194
156.4	1564	3.5791
156.5	1565	4.2143
156.6	1566	3.3713
156.7	1567	3.6365
156.8	1568	3.802
156.9	1569	3.7357
157	1570	4.1206
157.1	1571	3.5446
157.2	1572	3.6237
157.3	1573	3.6791
157.4	1574	3.8935
157.5	1575	3.7438
157.6	1576	3.4467
157.7	1577	4.0592
157.8	1578	3.5514
157.9	1579	3.9833
158	1580	3.7838
158.1	1581	3.5816
158.2	1582	3.5453
158.3	1583	3.5673
158.4	1584	3.718
158.5	1585	3.5921
158.6	1586	3.8482
158.7	1587	3.512
158.8	1588	3.6726
158.9	1589	3.4891
159	1590	3.8056
159.1	1591	4.0141
159.2	1592	3.63
159.3	1593	3.613
159.4	1594	3.8477
159.5	1595	3.5691
159.6	1596	3.3904
159.7	1597	3.8204
159.8	1598	3.628
159.9	1599	3.8878
160	1600	3.6929
160.1	1601	3.7697
160.2	1602	3.6967
160.3	1603	3.4525
160.4	1604	3.7921
160.5	1605	3.5865
160.6	1606	3.3693
160.7	1607	3.7389
160.8	1608	3.5538
160.9	1609	3.7896
161	1610	3.6519
161.1	1611	3.5486
161.2	1612	3.6857
161.3	1613	3.7371
161.4	1614	3.6138
161.5	1615	3.9982
161.6	1616	3.8157
161.7	1617	3.7032
161.8	1618	3.947
161.9	1619	4.0313
162	1620	3.9229
162.1	1621	3.6876
162.2	1622	3.7149
162.3	1623	3.4887
162.4	1624	3.7433
162.5	1625	3.5524
162.6	1626	3.9265
162.7	1627	3.5047
162.8	1628	3.6852
162.9	1629	3.5379
163	1630	3.6111
163.1	1631	3.8828
163.2	1632	4.1815
163.3	1633	3.8269
163.4	1634	3.4421
163.5	1635	3.7623
163.6	1636	3.6994
163.7	1637	3.6569
163.8	1638	3.9748
163.9	1639	3.7272
164	1640	3.756
164.1	1641	3.5925
164.2	1642	3.7393
164.3	1643	3.8149
164.4	1644	3.7126
164.5	1645	3.6484
164.6	1646	3.3607
164.7	1647	3.3805
164.8	1648	3.6695
164.9	1649	3.9842
165	1650	3.6259
165.1	1651	3.8314
165.2	1652	4.1561
165.3	1653	3.5741
165.4	1654	3.6449
165.5	1655	3.7162
165.6	1656	3.4399
165.7	1657	3.454
165.8	1658	3.5486
165.9	1659	3.6838
166	1660	3.8841
166.1	1661	3.6534
166.2	1662	3.579
166.3	1663	3.6382
166.4	1664	3.9243
166.5	1665	3.4381
166.6	1666	3.5924
166.7	1667	3.7851
166.8	1668	3.6297
166.9	1669	3.8073
167	1670	3.5874
167.1	1671	4.0481
167.2	1672	3.6651
167.3	1673	3.6257
167.4	1674	3.7257
167.5	1675	3.5883
167.6	1676	3.526
167.7	1677	3.8477
167.8	1678	3.7163
167.9	1679	3.763
168	1680	3.6244
168.1	1681	3.5837
168.2	1682	3.8322
168.3	1683	3.7389
168.4	1684	3.7871
168.5	1685	3.4997
168.6	1686	3.7268
168.7	1687	4.1472
168.8	1688	3.9042
168.9	1689	3.5657
169	1690	3.5894
169.1	1691	3.7734
169.2	1692	3.7887
169.3	1693	3.7647
169.4	1694	3.6581
169.5	1695	3.6752
169.6	1696	3.7254
169.7	1697	3.7766
169.8	1698	3.7776
169.9	1699	3.6974
170	1700	3.849
170.1	1701	4.0819
170.2	1702	3.7465
170.3	1703	3.7292
170.4	1704	4.0065
170.5	1705	3.5632
170.6	1706	3.9129
170.7	1707	3.7973
170.8	1708	3.8713
170.9	1709	3.6068
171	1710	3.6926
171.1	1711	3.904
171.2	1712	3.5195
171.3	1713	3.4709
171.4	1714	3.6634
171.5	1715	3.6559
171.6	1716	3.6823
171.7	1717	3.528
171.8	1718	3.8305
171.9	1719	3.7162
172	1720	3.7714
172.1	1721	3.7255
172.2	1722	4.2493
172.3	1723	3.9793
172.4	1724	3.4186
172.5	1725	3.671
172.6	1726	3.565
172.7	1727	3.7968
172.8	1728	3.7283
172.9	1729	4.1505
173	1730	3.6088
173.1	1731	3.4844
173.2	1732	3.678
173.3	1733	3.5489
173.4	1734	3.6869
173.5	1735	3.7277
173.6	1736	3.8082
173.7	1737	3.5713
173.8	1738	3.7299
173.9	1739	3.641
174	1740	3.7112
174.1	1741	3.7276
174.2	1742	3.5012
174.3	1743	3.6313
174.4	1744	3.6642
174.5	1745	3.7967
174.6	1746	3.96
174.7	1747	3.5326
174.8	1748	3.8183
174.9	1749	3.5378
175	1750	3.7314
175.1	1751	3.6486
175.2	1752	3.6597
175.3	1753	3.4942
175.4	1754	3.8809
175.5	1755	3.6432
175.6	1756	3.5839
175.7	1757	3.8351
175.8	1758	3.775
175.9	1759	3.5111
176	1760	3.6016
176.1	1761	3.7334
176.2	1762	3.642
176.3	1763	3.713
176.4	1764	4.0726
176.5	1765	3.7761
176.6	1766	3.6959
176.7	1767	3.8118
176.8	1768	3.5976
176.9	1769	3.6106
177	1770	3.6403
177.1	1771	3.5163
177.2	1772	3.7076
177.3	1773	3.484
177.4	1774	3.7084
177.5	1775	3.7262
177.6	1776	3.8045
177.7	1777	3.723
177.8	1778	3.7723
177.9	1779	3.8454
178	1780	3.8142
178.1	1781	3.9262
178.2	1782	3.5706
178.3	1783	3.7711
178.4	1784	3.8441
178.5	1785	3.513
178.6	1786	3.8487
178.7	1787	3.5335
178.8	1788	3.9936
178.9	1789	3.6541
179	1790	3.7427
179.1	1791	3.7359
179.2	1792	3.6408
179.3	1793	3.7048
179.4	1794	3.4081
179.5	1795	3.9803
179.6	1796	3.5129
179.7	1797	3.5663
179.8	1798	3.9221
179.9	1799	3.8152
180	1800	3.6182
180.1	1801	3.9364
180.2	1802	3.8336
180.3	1803	3.5691
180.4	1804	3.8315
180.5	1805	3.7481
180.6	1806	4.0129
180.7	1807	3.752
180.8	1808	3.4312
180.9	1809	3.6882
181	1810	3.6948
181.1	1811	3.5753
181.2	1812	3.6749
181.3	1813	3.6401
181.4	1814	3.7433
181.5	1815	3.6611
181.6	1816	3.7212
181.7	1817	3.8788
181.8	1818	3.6812
181.9	1819	3.7993
182	1820	3.8171
182.1	1821	3.7303
182.2	1822	3.753
182.3	1823	3.5426
182.4	1824	3.8379
182.5	1825	3.6193
182.6	1826	3.639
182.7	1827	3.7125
182.8	1828	3.5789
182.9	1829	3.7015
183	1830	3.8593
183.1	1831	3.5951
183.2	1832	3.8995
183.3	1833	3.6739
183.4	1834	3.7564
183.5	1835	3.8841
183.6	1836	3.5056
183.7	1837	3.7985
183.8	1838	3.6434
183.9	1839	3.8619
184	1840	3.8423
184.1	1841	3.6312
184.2	1842	3.6693
184.3	1843	3.849
184.4	1844	4.0754
184.5	1845	3.8802
184.6	1846	3.5852
184.7	1847	3.8885
184.8	1848	3.7085
184.9	1849	3.5971
185	1850	3.8573
185.1	1851	3.6475
185.2	1852	3.5383
185.3	1853	4.0286
185.4	1854	3.6306
185.5	1855	3.7183
185.6	1856	3.5534
185.7	1857	3.5805
185.8	1858	3.693
185.9	1859	3.9067
186	1860	3.6666
186.1	1861	3.8302
186.2	1862	3.8063
186.3	1863	3.3866
186.4	1864	3.5365
186.5	1865	3.4479
186.6	1866	3.7403
186.7	1867	3.7876
186.8	1868	3.4741
186.9	1869	3.809
187	1870	3.741
187.1	1871	3.6858
187.2	1872	3.5279
187.3	1873	3.6005
187.4	1874	3.8374
187.5	1875	3.714
187.6	1876	3.4668
187.7	1877	3.9398
187.8	1878	3.6742
187.9	1879	3.7916
188	1880	3.9459
188.1	1881	3.6412
188.2	1882	3.5621
188.3	1883	3.5703
188.4	1884	3.4832
188.5	1885	3.7124
188.6	1886	3.7362
188.7	1887	3.7287
188.8	1888	3.6247
188.9	1889	3.7261
189	1890	3.659
189.1	1891	3.8279
189.2	1892	3.5295
189.3	1893	3.865
189.4	1894	3.958
189.5	1895	3.5545
189.6	1896	3.4323
189.7	1897	3.5441
189.8	1898	3.5859
189.9	1899	3.7052
190	1900	3.7439
190.1	1901	3.9517
190.2	1902	3.6147
190.3	1903	3.729
190.4	1904	3.7516
190.5	1905	3.8256
190.6	1906	3.6775
190.7	1907	3.8605
190.8	1908	3.7091
190.9	1909	3.5978
191	1910	3.5555
191.1	1911	3.7894
191.2	1912	4.0077
191.3	1913	3.7328
191.4	1914	3.5567
191.5	1915	3.6764
191.6	1916	3.8376
191.7	1917	3.7195
191.8	1918	3.9754
191.9	1919	4.0873
192	1920	3.4316
192.1	1921	3.4301
192.2	1922	3.5437
192.3	1923	3.4768
192.4	1924	3.9402
192.5	1925	3.7199
192.6	1926	3.8367
192.7	1927	3.7946
192.8	1928	3.6156
192.9	1929	3.6695
193	1930	3.6394
193.1	1931	3.7009
193.2	1932	3.3423
193.3	1933	3.4656
193.4	1934	3.7704
193.5	1935	3.6347
193.6	1936	3.4308
193.7	1937	3.7051
193.8	1938	3.574
193.9	1939	3.5045
194	1940	3.5485
194.1	1941	3.5471
194.2	1942	3.351
194.3	1943	3.5945
194.4	1944	3.5273
194.5	1945	3.4904
194.6	1946	3.7144
194.7	1947	3.5371
194.8	1948	3.5581
194.9	1949	3.3372
195	1950	3.7791
195.1	1951	3.7017
195.2	1952	3.5958
195.3	1953	3.8281
195.4	1954	3.648
195.5	1955	3.7059
195.6	1956	3.628
195.7	1957	3.6449
195.8	1958	3.5051
195.9	1959	3.8586
196	1960	3.5429
196.1	1961	3.4282
196.2	1962	4.0226
196.3	1963	3.7401
196.4	1964	3.6365
196.5	1965	3.7441
196.6	1966	3.7123
196.7	1967	3.7761
196.8	1968	3.6345
196.9	1969	3.4507
197	1970	3.4251
197.1	1971	3.6988
197.2	1972	3.5366
197.3	1973	3.7482
197.4	1974	3.6155
197.5	1975	3.6684
197.6	1976	3.6756
197.7	1977	3.4082
197.8	1978	3.6392
197.9	1979	3.7336
198	1980	3.6419
198.1	1981	3.763
198.2	1982	3.6157
198.3	1983	3.6322
198.4	1984	4.0088
198.5	1985	3.9551
198.6	1986	3.8462
198.7	1987	3.5831
198.8	1988	3.2886
198.9	1989	3.5739
199	1990	3.4137
199.1	1991	3.4708
199.2	1992	3.4152
199.3	1993	3.5285
199.4	1994	3.6309
199.5	1995	3.4839
199.6	1996	3.6303
199.7	1997	3.5089
199.8	1998	3.5143
199.9	1999	3.6589
[truncated: 13,001 more rows]

[truncated: 13 more sheets: Supplementary_Figure_3c, Supplementary_Figure_3d, Supplementary_Figure_4a, Supplementary_Figure_4b, Supplementary_Figure_4c, Supplementary_Figure_4d, Supplementary_Figure_5, Supplementary_Figure_6, Supplementary_Figure_7, Supplementary_Figure_8, Supplementary_Figure_9, Supplementary_Figure_10, Supplementary_Figure_11]
